# Supplementary material for: Stiffness control in dual color tomographic volumetric 3D printing
Source: Nat Commun. 2022 Jan 18;13:367. doi: 10.1038/s41467-022-28013-4 (PMC8766567; doi:10.1038/s41467-022-28013-4)
Supplement: Supplementary file 6 — Supplementary Software 1 [file 41467_2022_28013_MOESM6_ESM.zip]

Archive with 3 entries (2 files):
- Supplementary Software/
- Supplementary Software/SC1. Iterative Sinogram Computation.m
- Supplementary Software/SC2. Print simulation with inhibitor diffusion.m
