# Supplementary material for: Stiffness control in dual color tomographic volumetric 3D printing
Source: Nat Commun. 2022 Jan 18;13:367. doi: 10.1038/s41467-022-28013-4 (PMC8766567; doi:10.1038/s41467-022-28013-4)
Supplement: Supplementary file 6 — Supplementary Software 1 [file 41467_2022_28013_MOESM6_ESM.zip › Supplementary Software/SC1. Iterative Sinogram Computation.m]

clearvars -except tomo*

blue = [((255:-1:0)/255)' ((255:-1:0)/255)' ones(256,1)];
indigo = [linspace(1,75/255,255)' ...
    linspace(1,0/255,255)' ...
    linspace(1,130/255,255)'];

% Design0 = tomo;
% Design0 = rescale(tomo);
Design0 = checkerboard;

Design = Design0;
[Design_X,Design_Y,Design_Z] = size(Design);
x0 = ceil(Design_X/2);
y0 = ceil(Design_Y/2);
[Y,X] = meshgrid(1:Design_Y,1:Design_X);

Resolution = floor(1.1 * max(Design_X,Design_Y));
PlateLength = 1.01 * sqrt(2) * max(Design_X,Design_Y);
PixelWidth = PlateLength / Resolution;
BinEdges = (- 0.5 * PlateLength : PixelWidth : 0.5 * PlateLength)';
% Filter_ramp01 = abs(fftshift(linspace(-1,1,Resolution)))';

Workpiece_X = ceil(PlateLength); % Workpiece definition
% Workpiece_X = 500;
Workpiece_Y = Workpiece_X;
Workpiece_Z = Design_Z;
Wx0 = ceil(Workpiece_X/2);
Wy0 = ceil(Workpiece_Y/2);
[WY,WX] = meshgrid(1:Workpiece_Y,1:Workpiece_X);

% Napierian = 1e-2; % Napierian attenuation coefficient

N = 181; % # of angles
THETA0 = 0;
THETA = THETA0 + 2 * pi;
dTHETA = (THETA - THETA0) / (N - 1);

N_iter = 10;
tol = 1;

for zeta = 1 : Design_Z
    Res = [];
    figure(10);
    imagesc(squeeze(Design0(:,:,zeta)));
    title(['Z = ',num2str(zeta) ', Design'])
        colorbar
%         axis off; 
        daspect([1 1 1]); 
        drawnow update;
        
    figure(11);    
    n_iter = 1;
    
    %     for n_iter = 1 : N_iter    
    while n_iter <= N_iter ||...
            mean(abs(Res(end-9:end-5)-Res(end-4:end))) > tol
        fprintf('Iteration %.2d - Forward Projecting...\n',n_iter);
        for n = 1 : N
            theta = THETA0 + dTHETA * (n - 1);
            Radon2.angle(n) = theta * 180 ./ pi;
            d2COD = (x0 - X) * cos(theta) - (Y - y0) * sin(theta);
            [Plate_X,I] = sort(d2COD(:));
            Binned_X = discretize(Plate_X,BinEdges,'IncludedEdge','right');            
            Plate_I = Design(:,:,zeta);
            Plate_I = Plate_I(I);
            Binned_Intensity = zeros(Resolution,1);            
            for i = 1:length(Plate_X)
                Binned_Intensity(Binned_X(i)) =...
                    Binned_Intensity(Binned_X(i)) + Plate_I(i);
            end            
            switch n_iter
                case 1
                    Radon2.binned_intensity(n,zeta,:) = Binned_Intensity;
%                     Radon2.binned_intensity(n,zeta,:) =...
%                         real(ifft((fft(Binned_Intensity) .* Filter_ramp01)));
                otherwise
                    Radon2.binned_intensity(n,zeta,:) =...
                        squeeze(Radon2.binned_intensity(n,zeta,:)) +...
                        Binned_Intensity;
            end            
%             fprintf('Projecting at Angle %.2f degree\n',Radon2.angle(n));
        end
        fprintf('Iteration %.2d - Back-projecting...\n',n_iter);
        Workpiece(:,:,zeta) = zeros(Workpiece_X,Workpiece_Y,1);
        for n = 1 : 1 : length(Radon2.angle)
            theta = Radon2.angle(n) * pi / 180;
            %             fprintf('Back Projecting at theta = %.2f\n',Radon2.angle(n));
            %             dZ = 1/max(abs([cos(theta) sin(theta)]));
            D2prj = - (WY - Wy0) * cos(theta) - (Wx0 - WX) * sin(theta);
            d2COW = (Wx0 - WX) * cos(theta) - (WY - Wy0) * sin(theta);
            D2cow = d2COW; D2cow(abs(D2cow) > min(Wx0,Wy0)) = 0;
%             Decay = exp(- Napierian * D2prj);
            %     Paralines = discretize(d2COW,-sqrt(Workpiece_X^2+Workpiece_Y^2)/2:...
            %         1:sqrt(Workpiece_X^2+Workpiece_Y^2)/2);
            
            proj = squeeze(Radon2.binned_intensity(n,zeta,:));
            proj(proj < 0) = 0;
            Rays = discretize(D2cow,Resolution,proj);
            Workpiece(:,:,zeta) = Workpiece(:,:,zeta) + Rays;
%             Workpiece(:,:,zeta) = Workpiece(:,:,zeta) + Rays .* Decay;            
%             imagesc(Workpiece(:,:,zeta));
%             title(['\theta = ',num2str(Radon2.angle(n))]);
%             axis off; daspect([1 1 1]); colorbar; drawnow update;            
        end
        
        design_r = min(Workpiece_X,Workpiece_Y)/1.01/sqrt(2)/2;
        Igor = Workpiece(ceil(Wx0-design_r*Design_X/max(Design_X,Design_Y)):...
            floor(Wx0+design_r*Design_X/max(Design_X,Design_Y)),...
            ceil(Wy0-design_r*Design_Y/max(Design_X,Design_Y)):...
            floor(Wy0+design_r*Design_Y/max(Design_X,Design_Y)),zeta);
        Igor = rescale(imresize(Igor,size(squeeze(Design(:,:,zeta)))),...
            min(min(Design0(:,:,zeta))),max(max(Design0(:,:,zeta))));
        %         Igor = rescale(imresize(Igor,size(squeeze(Design(:,:,zeta)))));
        imagesc(Igor);
        Igor(Igor < 0.45 * max(Igor(:))) = 0;
%         Igor(Igor < 0.5) = 0;
        Design(:,:,zeta) = Design0(:,:,zeta) - Igor;
        Res(n_iter) = norm(Design(:,:,zeta));      
        title(['Z = ',num2str(zeta)...
            ', Iteration ' num2str(n_iter) ...
            ', Residual ' num2str(Res(n_iter))])
%         colormap(blue)
        colorbar
%         axis off; 
        daspect([1 1 1]); drawnow update;        
        n_iter = n_iter + 1;               
    end    
    figure(13); plot(Res(:));
    title(['Z = ',num2str(zeta)... 
        ', Residual after ' num2str(n_iter-1) ' iterations'])
    
    tmp = squeeze(Radon2.binned_intensity(:,zeta,:));
    tmp(tmp < 0) = 0;
    Radon2.binned_intensity(:,zeta,:) = rescale(tmp);
end
