# Supplementary material for: Stiffness control in dual color tomographic volumetric 3D printing
Source: Nat Commun. 2022 Jan 18;13:367. doi: 10.1038/s41467-022-28013-4 (PMC8766567; doi:10.1038/s41467-022-28013-4)
Supplement: Supplementary file 6 — Supplementary Software 1 [file 41467_2022_28013_MOESM6_ESM.zip › Supplementary Software/SC2. Print simulation with inhibitor diffusion.m]

rng('shuffle')
clearvars -except Radon*
sim_id = randi(1e4);

A_on = 1;
B_on = 1;
A_angle = 0;
B_angle = pi / 2;
if A_on == 0 && B_on == 0
    fprintf('No projector is on... simulation aborted \n');
    return
end

n_step = 15;
Period = 72;
T = 2 * Period;
finesteps = 2;
DA0 = 1e-2; 
SINK0 = 1; % Master variable

Sinogram_A = ones(size(Radon.binned_intensity));
Sinogram_B = rescale(Radon.binned_intensity);

% C_max_A = max(Sinogram_A,[],'all');
% Cmax_A = C_max_A / 4;
% Cmin_A = 0;
% Sinogram_A(Sinogram_A > Cmax_A) = Cmax_A;
% Sinogram_A(Sinogram_A == 0) = Cmin_A;
% Sinogram_A = rescale(Sinogram_A);

% C_max_B = max(Sinogram_B,[],'all');
% Cmax_B = C_max_B;
% Cmin_B = - C_max_B;
% Sinogram_B(Sinogram_B > Cmax_B) = Cmax_B;
% Sinogram_B(Sinogram_B == 0) = Cmin_B;
% Sinogram_B = rescale(Sinogram_B);

IA = 10 * ones(size(Sinogram_A,2,3));
IB = 1 * ones(size(Sinogram_B,2,3));
l = 1;
Resolution_A = size(Sinogram_A,3);
Resolution_B = size(Sinogram_B,3);
Workpiece_X = ceil(Resolution_A);
Workpiece_Y = Workpiece_X;
Workpiece_Z = size(Sinogram_B,2);
Dim_X = Workpiece_X;
Dim_Y = Workpiece_Y;
Dim_Z = Workpiece_Z;
N = size(Sinogram_A,1);
dt = Period / ((N - 1) / n_step);
ddt = dt / finesteps;
CA0 = 1; CA_ = CA0 * ones(Dim_X,Dim_Y,Dim_Z);

Abs0_A = 1 / Workpiece_X; 
Abs_A = Abs0_A * 2;
Abs0_B = 1.5 * Abs0_A; 
Abs_B = Abs0_B * 3;
c_crit_abs_A = 0.2 * CA0;
k_sharp_abs_A = 25 / CA0;
c_crit_abs_B = 0.2 * CA0;
k_sharp_abs_B = 50 / CA0;
c_crit_diff = 0.1 * CA0;
k_sharp_diff = 85 / CA0;
DAp = .00 * DA0;
Damkohler0 = SINK0 * l^2 / DA0 / CA0;
fprintf('Initial Damköhler Number: %.4f\n', Damkohler0)

% % ============================================================ % %
% % ============================================================ % %
% % ============================================================ % %

Sinogram_A = circshift(Sinogram_A,-find(Radon.angle==A_angle/pi*180)+1);
Sinogram_B = circshift(Sinogram_B,-find(Radon.angle==B_angle/pi*180)+1);
Sinogram_A(isnan(Sinogram_A)) = 0;
Sinogram_B(isnan(Sinogram_B)) = 0;
Workpiece = zeros(Workpiece_X,Workpiece_Y,Workpiece_Z);
Dose_A = zeros(Workpiece_X,Workpiece_Y,Workpiece_Z);
Dose_B = zeros(Workpiece_X,Workpiece_Y,Workpiece_Z);
Wx0 = ceil(Workpiece_X/2); Wy0 = ceil(Workpiece_Y/2);
[WY,WX] = meshgrid(1:Workpiece_Y,1:Workpiece_X);
R = repmat(sqrt(((WX - Wx0).^2 + (WY - Wy0).^2)),1,1,Workpiece_Z);
THETA0 = 0; dTHETA = 360 / (N - 1); n = 1;

Kx = sparse(1 : Dim_X * (Dim_Y - 1),...
    1 : Dim_X * (Dim_Y - 1),-1,Dim_X * (Dim_Y - 1),Dim_X * Dim_Y) +...
    sparse(1 : Dim_X * (Dim_Y - 1),...
    Dim_X + 1 : Dim_X * Dim_Y,1,Dim_X * (Dim_Y - 1),Dim_X * Dim_Y);
Kx = kron(speye(Dim_Z),Kx);
Ky = - speye(Dim_X - 1,Dim_X) +...
    sparse(1 : Dim_X - 1, 2 : Dim_X, 1);
Ky = kron(speye(Dim_Z),kron(speye(Dim_Y),Ky));
Kz = - speye(Dim_X * Dim_Y * (Dim_Z - 1),Dim_X * Dim_Y * Dim_Z) +...
    sparse(1 : Dim_X * Dim_Y * (Dim_Z - 1),...
    Dim_X * Dim_Y + 1 : Dim_X * Dim_Y * Dim_Z, 1,...
    Dim_X * Dim_Y * (Dim_Z - 1),Dim_X * Dim_Y * Dim_Z);

c = linspace(CA0,0,1e2)';

Resp_Abs_A = Abs_A -...
    (Abs_A - Abs0_A) ./ (1 + exp(- k_sharp_abs_A * (c - c_crit_abs_A)));
figure(3); subplot(3,1,1);
plot(c, Resp_Abs_A); set(gca, 'XDir','reverse')
xlabel('Oxygen Concentration'); ylabel('Absorptivity - A');
Napierian_A = interp1(c,Resp_Abs_A,CA_,'nearest','extrap');
Napierian_A(R > min(Wx0,Wy0)) = 0;

Resp_Abs_B = Abs_B -...
    (Abs_B - Abs0_B) ./ (1 + exp(- k_sharp_abs_B * (c - c_crit_abs_B)));
subplot(3,1,2); plot(c, Resp_Abs_B); set(gca, 'XDir','reverse')
xlabel('Oxygen Concentration'); ylabel('Absorptivity - B');
Napierian_B = interp1(c,Resp_Abs_B,CA_,'nearest','extrap');
Napierian_B(R > min(Wx0,Wy0)) = 0;

Resp_Diff = DAp + (DA0 - DAp) ./ (1 + exp(- k_sharp_diff * (c - c_crit_diff)));
subplot(3,1,3); plot(c, Resp_Diff); set(gca, 'XDir','reverse')
xlabel('Oxygen Concentration'); ylabel('Diffusivity');
DA_ = interp1(c,Resp_Diff,CA_,'nearest','extrap');
% DA_ = DA0 * ones(Dim_X,Dim_Y,Dim_Z);
DA_(R >= min(Wx0,Wy0)) = 0;

figure(19); 
% close(figure(3))
for t = 0 : dt : T
    n_ = n;
    positiveInput = (n_ > 0);
    n_ = mod(n_, N);
    n_((n_ == 0) & positiveInput) = N;
    
    theta = (THETA0 + (n - 1) * dTHETA) / 180 * pi;
    theta_A = theta + A_angle;
    theta_B = theta + B_angle;
    fprintf('t = <strong>%.2f</strong> seconds, A @ %.2f, B @ %.2f\n',...
        t, theta_A / pi * 180, theta_B / pi * 180);
    
    switch A_on
        case 1
            dZ_A = l / max(abs([cos(theta_A) sin(theta_A)]));
            D2prj_A = - (WY - Wy0) * cos(theta_A) - (Wx0 - WX) * sin(theta_A);
            D2prj_A = D2prj_A + abs(min(D2prj_A(:)));
            d2COW_A = (Wx0 - WX) * cos(theta_A) - (WY - Wy0) * sin(theta_A);
            Paralines_A = discretize(d2COW_A,-sqrt(Workpiece_X^2+Workpiece_Y^2)/2:...
                1:sqrt(Workpiece_X^2+Workpiece_Y^2)/2);
            d2COW_A(abs(d2COW_A) > min(Wx0,Wy0)) = 0;
    end
    
    switch B_on
        case 1
            dZ_B = l / max(abs([cos(theta_B) sin(theta_B)]));
            D2prj_B = - (WY - Wy0) * cos(theta_B) - (Wx0 - WX) * sin(theta_B);
            D2prj_B = D2prj_B + abs(min(D2prj_B(:)));
            d2COW_B = (Wx0 - WX) * cos(theta_B) - (WY - Wy0) * sin(theta_B);
            Paralines_B = discretize(d2COW_B,-sqrt(Workpiece_X^2+Workpiece_Y^2)/2:...
                1:sqrt(Workpiece_X^2+Workpiece_Y^2)/2);
            d2COW_B(abs(d2COW_B) > min(Wx0,Wy0)) = 0;
    end
    
    for zeta = 1 : Workpiece_Z        
%         fprintf('.%d',zeta);  
        
        switch A_on
            case 1                
                alf_A = squeeze(Napierian_A(:,:,zeta));
                proj_A = squeeze(Sinogram_A(n_,zeta,:)) .* IA(zeta,:)';
                proj_A(proj_A < 0) = 0;
                
%                 proj_A = rescale(proj_A);
                
                Rays_A = discretize(d2COW_A,Resolution_A,proj_A);
                Decay_A = zeros(size(alf_A));
                for ray = min(Paralines_A(:)) : max(Paralines_A(:))
                    trace = find(Paralines_A == ray);
                    coeff = alf_A(trace);
                    [~,I] = sort(D2prj_A(trace));
                    att = 1; decay = ones(size(I));
                    for i = 1 : length(I)
                        att = att * exp(-(coeff(I(i)))*dZ_A);
                        decay(I(i)) = att;
                    end
                    Decay_A(trace) = decay;
%                     imagesc(Decay_A);
%                     colorbar
%                     drawnow update
                end
                Workpiece(:,:,zeta) = Rays_A .* Decay_A .* alf_A * dt;
                Dose_A(:,:,zeta) = Dose_A(:,:,zeta) + Workpiece(:,:,zeta);
        end
        
        switch B_on
            case 1
                alf_B = squeeze(Napierian_B(:,:,zeta));
                proj_B = squeeze(Sinogram_B(n_,zeta,:)) .* IB(zeta,:)';
                proj_B(proj_B < 0) = 0;
                Rays_B = discretize(d2COW_B,Resolution_B,proj_B);
                Decay_B = zeros(size(alf_B));
                for ray = min(Paralines_B(:)) : max(Paralines_B(:))
                    trace = find(Paralines_B == ray);
                    coeff = alf_B(trace);
                    [~,I] = sort(D2prj_B(trace));
                    att = 1; decay = ones(size(I));
                    for i = 1 : length(I)
                        att = att * exp(-(coeff(I(i)))*dZ_B);
                        decay(I(i)) = att;
                    end
                    Decay_B(trace) = decay;
                    %                     imagesc(Decay_B);
                    %                     colorbar
                    %                     drawnow update
                end
                switch A_on
                    case 1
                        Workpiece(:,:,zeta) = Workpiece(:,:,zeta) +...
                            Rays_B .* Decay_B .* alf_B * dt;
                    case 0
                        Workpiece(:,:,zeta) = Rays_B .* Decay_B .* alf_B * dt;
                end
                Dose_B(:,:,zeta) = Dose_B(:,:,zeta) +...
                    Rays_B .* Decay_B .* alf_B * dt;
        end
    end
%     fprintf('\n')
    
% %     =========================================================
        imagesc(Dose_B./Dose_A);
%         colorbar;
%         title(['\theta = ',num2str(wrapTo360(theta / pi * 180)),...
%             ',  t = ',num2str(t),', Z = ',num2str(zeta)]);
        axis off;
        daspect([1 1 1]);
        drawnow update;
% %     =========================================================   

    SINK = SINK0 * Workpiece(:);
    DDT = 0;
    while DDT < dt
        fprintf('Diffusing... ')
        
        DAx_ = sqrt(DA_(:,1:end-1,:) .* DA_(:,2:end,:));
        DAy_ = sqrt(DA_(1:end-1,:,:) .* DA_(2:end,:,:));
        DAz_ = sqrt(DA_(:,:,1:end-1) .* DA_(:,:,2:end));
        ur_x = spdiags(DAx_(:),0,length(DAx_(:)),length(DAx_(:))) * Kx;
        ur_y = spdiags(DAy_(:),0,length(DAy_(:)),length(DAy_(:))) * Ky;
        ur_z = spdiags(DAz_(:),0,length(DAz_(:)),length(DAz_(:))) * Kz;
        ll = ddt / l * [Kx' Ky' Kz'];
        Jx = - ur_x * CA_(:);
        Jy = - ur_y * CA_(:);
        Jz = - ur_z * CA_(:);
        
%     =========================================================
%         vis_print_Da
%     =========================================================
%         imagesc(Dose_A);
%         daspect([1 1 1])
%         axis off
%         title(['t = ' num2str(t + DDT) ' s, \theta = '...
%             num2str(wrapTo360((theta / pi * 180)))])
%         colorbar
%         drawnow update
%     =========================================================
                
        dCA_ = reshape(ll * [Jx; Jy; Jz] - SINK,Dim_X,Dim_Y,Dim_Z);
        CA_ = CA_ + dCA_;
        CA_(CA_ < 0) = 0;
        
        DDT = DDT + ddt;        
        DA_ = interp1(c,Resp_Diff,CA_,'nearest','extrap');
        DA_(R >= min(Wx0,Wy0)) = 0;
    end
    
        fprintf('\n')
        Napierian_A = interp1(c,Resp_Abs_A,CA_,'nearest','extrap');
        Napierian_A(R > min(Wx0,Wy0)) = 0;
        Napierian_B = interp1(c,Resp_Abs_B,CA_,'nearest','extrap');
        Napierian_B(R > min(Wx0,Wy0)) = 0;
        n = n + n_step;
end
