# Supplementary material for: Stiffness control in dual color tomographic volumetric 3D printing
Source: Nat Commun. 2022 Jan 18;13:367. doi: 10.1038/s41467-022-28013-4 (PMC8766567; doi:10.1038/s41467-022-28013-4)
Supplement: Supplementary file 7 — Source Data [file 41467_2022_28013_MOESM7_ESM.xlsx]

## Sheet: Fig. 1
Fig. 1b							Fig. 1d				Fig. 1d_inset					Fig. 1h				Fig. 1i
Point	Compressive modulus (MPa)	Standard Deviation (MPa)	Normalized dose ratio (UV to Vis)	Standard Deviation			Point along Diagonal line	Compressive modulus (MPa)	Point along Diagonal line	Normalized dose ratio (UV to Vis)	X axis (mm)	Y axis (mm)	Compressive modulus (MPa)			Modulus (MPa)	Frequency			Modulus (MPa)	Frequency
1	308.452	26.6837	0.98444	0.07198			1	109.86	1	0.25291	0.5	0.5	109.86			1.21613	66			10.7065	82
2	51.0425	2.6175	0.61089	0.02918			2	101.05	1.01356	0.24967	1.4	1.4	101.05			5.11106	165			76.4624	163
3	284.865	18.0302	0.93385	0.05447			3	78.52	1.02712	0.26811	2.3	2.3	78.52			9.00599	225			142.218	176
4	50.445	5.67503	0.61868	0.03307			4	64.27	1.04068	0.26741	3.2	3.2	64.27			12.9009	294			207.974	196
5	35.635	4.7411	0.64202	0.011			5	85.65	1.05424	0.25601	4	4	85.65			16.7959	354			273.73	324
6	61.5975	7.08974	0.59533	0.00195			6	170.91	1.0678	0.25367	4.8	4.8	170.91			20.6908	400			339.486	403
7	339.74	24.6689	1	0.09339			7	363.35	1.08136	0.25176	5.7	5.7	363.35			24.5857	514			405.242	471
8	54.6675	6.33964	0.59533	0.02529			8	515.99	1.09492	0.24996	6.6	6.6	515.99			28.4807	595			470.998	478
9	340.392	13.2573	0.89883	0.04864			9	660.2	1.10848	0.24973	7.5	7.5	660.2			32.3756	632			536.754	517
									1.12204	0.25058	1.4	3.2	93.29			36.2705	698			602.51	514
									1.13559	0.25112	3.2	1.4	89.49			40.1654	719			668.265	500
									1.14915	0.25121	1.4	5	133.08			44.0604	835			734.021	546
									1.16271	0.25149	2.3	4.1	90.99			47.9553	826			799.777	489
									1.17627	0.25348	4.1	2.3	87.49			51.8502	796			865.533	482
									1.18983	0.25374	5	1.4	125.58			55.7452	852			931.289	462
									1.20339	0.25405	1.4	6.6	234.94			59.6401	787			997.045	416
									1.21695	0.25558	2.3	5.7	218.29			63.535	798			1062.8	387
									1.23051	0.25622	3.2	4.8	142.8			67.43	784			1128.56	409
									1.24407	0.25764	4.8	3.2	139.17			71.3249	657			1194.31	409
									1.25763	0.25742	5.7	2.3	204.07			75.2198	637			1260.07	397
									1.27119	0.25933	6.6	1.4	224.32			79.1148	559			1325.82	370
									1.28475	0.26002	3	6.6	240.67			83.0097	490			1391.58	375
									1.29831	0.26292	3.9	5.7	207.42			86.9046	477			1457.34	362
									1.31187	0.26308	5.7	3.9	214.21			90.7995	384			1523.09	352
									1.32543	0.2635	6.6	3	246.71			94.6945	338			1588.85	320
									1.33898	0.26648	4.8	6.6	363.43			98.5894	280			1654.6	336
									1.35254	0.26678	6.6	4.8	355.88			102.484	236			1720.36	291
									1.3661	0.26874						106.379	239			1786.12	289
									1.37966	0.27089						110.274	197			1851.87	274
									1.39322	0.27066						114.169	189			1917.63	267
									1.40678	0.27094						118.064	154			1983.38	285
									1.42034	0.2706						121.959	110			2049.14	242
									1.4339	0.27078						125.854	127			2114.9	220
									1.44746	0.26794						129.749	101			2180.65	214
									1.46102	0.26881						133.644	89			2246.41	224
									1.47458	0.26791						137.539	84			2312.16	211
									1.48814	0.26818						141.434	62			2377.92	201
									1.5017	0.2685						145.329	57			2443.67	186
									1.51526	0.26782						149.224	65			2509.43	191
									1.52881	0.26946						153.118	49			2575.19	165
									1.54237	0.26856						157.013	36			2640.94	180
									1.55593	0.26914						160.908	42			2706.7	162
									1.56949	0.26873						164.803	23			2772.45	159
									1.58305	0.26941						168.698	31			2838.21	134
									1.59661	0.26994						172.593	30			2903.97	120
									1.61017	0.27017						176.488	20			2969.72	118
									1.62373	0.27195						180.383	16			3035.48	126
									1.63729	0.27114						184.278	15			3101.23	105
									1.65085	0.27191						188.173	20			3166.99	97
									1.66441	0.27252						192.068	9			3232.75	105
									1.67797	0.27255						195.963	8			3298.5	101
									1.69153	0.27406						199.858	12			3364.26	92
									1.70509	0.27453						203.753	16			3430.01	85
									1.71865	0.27444						207.647	15			3495.77	87
									1.7322	0.27595						211.542	7			3561.52	87
									1.74576	0.27651						215.437	10			3627.28	76
									1.75932	0.27677						219.332	7			3693.04	56
									1.77288	0.27747						223.227	7			3758.79	74
									1.78644	0.27655						227.122	2			3824.55	61
									1.8	0.27544						231.017	4			3890.3	64
									1.81356	0.27481						234.912	2			3956.06	50
									1.82712	0.27443						238.807	0			4021.82	45
									1.84068	0.27365										4087.57	48
									1.85424	0.27499										4153.33	57
									1.8678	0.27382										4219.08	45
									1.88136	0.27464										4284.84	29
									1.89492	0.27455										4350.6	43
									1.90848	0.27382										4416.35	31
									1.92204	0.27464										4482.11	36
									1.93559	0.27489										4547.86	41
									1.94915	0.27378										4613.62	27
									1.96271	0.27485										4679.38	21
									1.97627	0.27468										4745.13	31
									1.98983	0.27506										4810.89	24
									2.00339	0.27496										4876.64	25
									2.01695	0.27557										4942.4	24
									2.03051	0.27596										5008.15	25
									2.04407	0.27627										5073.91	28
									2.05763	0.2768										5139.67	25
									2.07119	0.27778										5205.42	30
									2.08475	0.27858										5271.18	22
									2.09831	0.27775										5336.93	19
									2.11187	0.27719										5402.69	21
									2.12542	0.27647										5468.45	14
									2.13898	0.27589										5534.2	9
									2.15254	0.27605										5599.96	15
									2.1661	0.27642										5665.71	13
									2.17966	0.27416										5731.47	10
									2.19322	0.27523										5797.23	8
									2.20678	0.27434										5862.98	9
									2.22034	0.27447										5928.74	18
									2.2339	0.27473										5994.49	13
									2.24746	0.27523										6060.25	6
									2.26102	0.2735
									2.27458	0.27467
									2.28814	0.27436
									2.3017	0.27384
									2.31526	0.27514
									2.32881	0.2752
									2.34237	0.27455
									2.35593	0.27568
									2.36949	0.27472
									2.38305	0.27611
									2.39661	0.27526
									2.41017	0.27659
									2.42373	0.27606
									2.43729	0.27525
									2.45085	0.27448
									2.46441	0.27359
									2.47797	0.27473
									2.49153	0.2738
									2.50509	0.27396
									2.51865	0.27436
									2.5322	0.27325
									2.54576	0.27422
									2.55932	0.27364
									2.57288	0.27343
									2.58644	0.27346
									2.6	0.27291
									2.61356	0.27398
									2.62712	0.27306
									2.64068	0.27364
									2.65424	0.27357
									2.6678	0.27421
									2.68136	0.27418
									2.69492	0.27394
									2.70848	0.27376
									2.72203	0.27405
									2.73559	0.27347
									2.74915	0.27286
									2.76271	0.27262
									2.77627	0.27274
									2.78983	0.2721
									2.80339	0.2727
									2.81695	0.27263
									2.83051	0.27188
									2.84407	0.27227
									2.85763	0.27282
									2.87119	0.2732
									2.88475	0.27216
									2.89831	0.2716
									2.91187	0.27283
									2.92542	0.27252
									2.93898	0.27232
									2.95254	0.27301
									2.9661	0.27327
									2.97966	0.27306
									2.99322	0.2721
									3.00678	0.2723
									3.02034	0.27093
									3.0339	0.272
									3.04746	0.27159
									3.06102	0.27061
									3.07458	0.27211
									3.08814	0.27112
									3.1017	0.27149
									3.11526	0.27179
									3.12881	0.27046
									3.14237	0.27198
									3.15593	0.27111
									3.16949	0.27209
									3.18305	0.27141
									3.19661	0.27159
									3.21017	0.2728
									3.22373	0.27209
									3.23729	0.2717
									3.25085	0.27161
									3.26441	0.27205
									3.27797	0.27116
									3.29153	0.27076
									3.30509	0.2711
									3.31865	0.27063
									3.3322	0.27074
									3.34576	0.27083
									3.35932	0.27133
									3.37288	0.27105
									3.38644	0.27027
									3.4	0.27131
									3.41356	0.27071
									3.42712	0.27101
									3.44068	0.27174
									3.45424	0.27157
									3.4678	0.27248
									3.48136	0.2711
									3.49492	0.27152
									3.50848	0.27219
									3.52203	0.27007
									3.53559	0.27155
									3.54915	0.27128
									3.56271	0.27094
									3.57627	0.2707
									3.58983	0.27086
									3.60339	0.27042
									3.61695	0.27061
									3.63051	0.27164
									3.64407	0.27094
									3.65763	0.27184
									3.67119	0.27155
									3.68475	0.27185
									3.69831	0.27279
									3.71187	0.27195
									3.72542	0.27174
									3.73898	0.27168
									3.75254	0.27173
									3.7661	0.27192
									3.77966	0.27179
									3.79322	0.27174
									3.80678	0.27122
									3.82034	0.2712
									3.8339	0.2721
									3.84746	0.27115
									3.86102	0.2712
									3.87458	0.27221
									3.88814	0.27282
									3.9017	0.27207
									3.91526	0.27316
									3.92881	0.27339
									3.94237	0.27264
									3.95593	0.27237
									3.96949	0.27277
									3.98305	0.27293
									3.99661	0.27258
									4.01017	0.27242
									4.02373	0.27359
									4.03729	0.27309
									4.05085	0.27318
									4.06441	0.27299
									4.07797	0.27279
									4.09153	0.27421
									4.10509	0.27318
									4.11864	0.27456
									4.1322	0.27377
									4.14576	0.27475
									4.15932	0.27478
									4.17288	0.27465
									4.18644	0.27524
									4.2	0.27458
									4.21356	0.2747
									4.22712	0.27491
									4.24068	0.2744
									4.25424	0.27587
									4.2678	0.27474
									4.28136	0.27565
									4.29492	0.27481
									4.30848	0.27573
									4.32203	0.27598
									4.33559	0.27586
									4.34915	0.27669
									4.36271	0.27695
									4.37627	0.27641
									4.38983	0.27704
									4.40339	0.27618
									4.41695	0.27783
									4.43051	0.27717
									4.44407	0.27776
									4.45763	0.27711
									4.47119	0.27783
									4.48475	0.2775
									4.49831	0.27766
									4.51187	0.27855
									4.52542	0.27856
									4.53898	0.27794
									4.55254	0.27946
									4.5661	0.27969
									4.57966	0.28052
									4.59322	0.27961
									4.60678	0.2805
									4.62034	0.27999
									4.6339	0.28034
									4.64746	0.28085
									4.66102	0.28125
									4.67458	0.28141
									4.68814	0.28036
									4.7017	0.2812
									4.71526	0.28293
									4.72881	0.28233
									4.74237	0.2824
									4.75593	0.28307
									4.76949	0.28285
									4.78305	0.28412
									4.79661	0.28415
									4.81017	0.28471
									4.82373	0.28426
									4.83729	0.28429
									4.85085	0.28458
									4.86441	0.28506
									4.87797	0.28629
									4.89153	0.28524
									4.90509	0.28665
									4.91864	0.28619
									4.9322	0.28566
									4.94576	0.28784
									4.95932	0.28727
									4.97288	0.28818
									4.98644	0.28824
									5	0.2891
									5.01356	0.28772
									5.02712	0.28973
									5.04068	0.29011
									5.05424	0.29062
									5.0678	0.29114
									5.08136	0.29097
									5.09492	0.29054
									5.10848	0.29197
									5.12203	0.29192
									5.13559	0.29292
									5.14915	0.293
									5.16271	0.29385
									5.17627	0.29268
									5.18983	0.29394
									5.20339	0.29541
									5.21695	0.29548
									5.23051	0.29628
									5.24407	0.2955
									5.25763	0.29561
									5.27119	0.29712
									5.28475	0.2971
									5.29831	0.2983
									5.31187	0.29798
									5.32542	0.29751
									5.33898	0.29976
									5.35254	0.29979
									5.3661	0.30083
									5.37966	0.30071
									5.39322	0.30153
									5.40678	0.30096
									5.42034	0.30229
									5.4339	0.30395
									5.44746	0.30352
									5.46102	0.30468
									5.47458	0.30473
									5.48814	0.30398
									5.5017	0.30593
									5.51525	0.30646
									5.52881	0.30679
									5.54237	0.3076
									5.55593	0.30781
									5.56949	0.3081
									5.58305	0.30919
									5.59661	0.30955
									5.61017	0.31041
									5.62373	0.31152
									5.63729	0.31139
									5.65085	0.31202
									5.66441	0.31361
									5.67797	0.31343
									5.69153	0.31473
									5.70509	0.31415
									5.71864	0.31507
									5.7322	0.31708
									5.74576	0.31593
									5.75932	0.31797
									5.77288	0.31779
									5.78644	0.31916
									5.8	0.31937
									5.81356	0.3205
									5.82712	0.32138
									5.84068	0.32222
									5.85424	0.32343
									5.8678	0.32355
									5.88136	0.32418
									5.89492	0.32538
									5.90848	0.32541
									5.92203	0.32662
									5.93559	0.32734
									5.94915	0.32836
									5.96271	0.32814
									5.97627	0.32937
									5.98983	0.33072
									6.00339	0.33122
									6.01695	0.33214
									6.03051	0.3325
									6.04407	0.33292
									6.05763	0.33522
									6.07119	0.33552
									6.08475	0.33729
									6.09831	0.33741
									6.11186	0.33814
									6.12542	0.33962
									6.13898	0.34033
									6.15254	0.3415
									6.1661	0.34121
									6.17966	0.34352
									6.19322	0.34341
									6.20678	0.34377
									6.22034	0.34618
									6.2339	0.34645
									6.24746	0.34785
									6.26102	0.34819
									6.27458	0.34986
									6.28814	0.35063
									6.3017	0.35162
									6.31525	0.35415
									6.32881	0.35462
									6.34237	0.35503
									6.35593	0.3557
									6.36949	0.35703
									6.38305	0.35802
									6.39661	0.35818
									6.41017	0.3609
									6.42373	0.36087
									6.43729	0.36193
									6.45085	0.364
									6.46441	0.36473
									6.47797	0.36622
									6.49153	0.36706
									6.50509	0.36897
									6.51864	0.36954
									6.5322	0.37103
									6.54576	0.37271
									6.55932	0.37407
									6.57288	0.37518
									6.58644	0.37646
									6.6	0.37705
									6.61356	0.37841
									6.62712	0.37934
									6.64068	0.38131
									6.65424	0.38117
									6.6678	0.38274
									6.68136	0.38591
									6.69492	0.38635
									6.70848	0.38732
									6.72203	0.38778
									6.73559	0.39149
									6.74915	0.39141
									6.76271	0.39308
									6.77627	0.3953
									6.78983	0.39642
									6.80339	0.39885
									6.81695	0.39944
									6.83051	0.4009
									6.84407	0.4029
									6.85763	0.40319
									6.87119	0.40548
									6.88475	0.40612
									6.89831	0.40888
									6.91186	0.40955
									6.92542	0.41058
									6.93898	0.41335
									6.95254	0.41449
									6.9661	0.41691
									6.97966	0.41753
									6.99322	0.42001
									7.00678	0.422
									7.02034	0.42195
									7.0339	0.42513
									7.04746	0.42766
									7.06102	0.42979
									7.07458	0.43176
									7.08814	0.43186
									7.1017	0.43478
									7.11525	0.43532
									7.12881	0.43768
									7.14237	0.43809
									7.15593	0.4399
									7.16949	0.44369
									7.18305	0.44449
									7.19661	0.4474
									7.21017	0.44799
									7.22373	0.45079
									7.23729	0.45315
									7.25085	0.45436
									7.26441	0.45711
									7.27797	0.45836
									7.29153	0.46231
									7.30509	0.46431
									7.31864	0.46666
									7.3322	0.4694
									7.34576	0.47059
									7.35932	0.47386
									7.37288	0.47435
									7.38644	0.47667
									7.4	0.47912
									7.41356	0.48024
									7.42712	0.48318
									7.44068	0.48473
									7.45424	0.4883
									7.4678	0.48988
									7.48136	0.49078
									7.49492	0.49497
									7.50847	0.49612
									7.52203	0.49977
									7.53559	0.50074
									7.54915	0.50391
									7.56271	0.5087
									7.57627	0.51024
									7.58983	0.51389
									7.60339	0.51579
									7.61695	0.52004
									7.63051	0.52247
									7.64407	0.5244
									7.65763	0.52831
									7.67119	0.5295
									7.68475	0.53295
									7.69831	0.53548
									7.71186	0.53703
									7.72542	0.54099
									7.73898	0.54259
									7.75254	0.54614
									7.7661	0.54773
									7.77966	0.55298
									7.79322	0.55399
									7.80678	0.55695
									7.82034	0.56048
									7.8339	0.56232
									7.84746	0.56729
									7.86102	0.57031
									7.87458	0.57271
									7.88814	0.57709
									7.9017	0.58065
									7.91525	0.58601
									7.92881	0.5882
									7.94237	0.59274
									7.95593	0.59587
									7.96949	0.59789
									7.98305	0.60222
									7.99661	0.60473
									8.01017	0.60926
									8.02373	0.61219
									8.03729	0.6139
									8.05085	0.61812
									8.06441	0.62031
									8.07797	0.62427
									8.09153	0.62892
									8.10509	0.63135
									8.11864	0.63533
									8.1322	0.63899
									8.14576	0.6432
									8.15932	0.6456
									8.17288	0.6508
									8.18644	0.65506
									8.2	0.65687
									8.21356	0.66296
									8.22712	0.66698
									8.24068	0.67216
									8.25424	0.67774
									8.2678	0.68242
									8.28136	0.68665
									8.29492	0.68885
									8.30847	0.69284
									8.32203	0.69636
									8.33559	0.70023
									8.34915	0.70565
									8.36271	0.7088
									8.37627	0.71344
									8.38983	0.71658
									8.40339	0.72182
									8.41695	0.72432
									8.43051	0.72755
									8.44407	0.73237
									8.45763	0.73545
									8.47119	0.74021
									8.48475	0.74488
									8.49831	0.75079
									8.51186	0.75462
									8.52542	0.75893
									8.53898	0.76393
									8.55254	0.76964
									8.5661	0.77631
									8.57966	0.78175
									8.59322	0.78711
									8.60678	0.79458
									8.62034	0.80144
									8.6339	0.81001
									8.64746	0.81359
									8.66102	0.81617
									8.67458	0.82001
									8.68814	0.82405
									8.7017	0.82892
									8.71525	0.83292
									8.72881	0.8382
									8.74237	0.84183
									8.75593	0.8468
									8.76949	0.85026
									8.78305	0.85523
									8.79661	0.86094
									8.81017	0.86543
									8.82373	0.8698
									8.83729	0.8738
									8.85085	0.87865
									8.86441	0.88496
									8.87797	0.89161
									8.89153	0.89644
									8.90508	0.90173
									8.91864	0.9095
									8.9322	0.92152
									8.94576	0.92906
									8.95932	0.94459
									8.97288	0.97278
									8.98644	1
									9	0.99108

## Sheet: Fig. 2
Fig. 2d														Fig. 2e
right hem		left hem		valve - shell		valve - large ball		DTU - "shape"		DTU - letters				visible w/ pp.		UV w/ pp.		visible w/o pp.		UV w/o pp.
Strain (mm/mm)	Compressive stress (MPa)	Strain (mm/mm)	Compressive stress (MPa)	Strain (mm/mm)	Compressive stress (MPa)	Strain (mm/mm)	Compressive stress (MPa)	Strain (mm/mm)	Compressive stress (MPa)	Strain (mm/mm)	Compressive stress (MPa)			Strain (mm/mm)	Tensil stress (MPa)	Strain (mm/mm)	Tensil stress (MPa)	Strain (mm/mm)	Tensil stress (MPa)	Strain (mm/mm)	Tensil stress (MPa)
0	0.0166	0	0.0175	0	0.0306	0	0.0219	0	0.0201	0	0.0009			0	0.2323	0	0.3385	0	0.0009	0	0.0007
0	0.0149	0	0.0245	0	0.0271	0	0.0306	0	0.0175	0	0.0105			0	0.2377	0	0.3481	0	0.0009	0	0.0008
0	0.0219	0	0.0306	0	0.0201	0	0.0394	0	0.0324	0.00023	0.0193			0	0.2392	0	0.3499	0	0.0009	0	0.0008
0.00022	0.0236	0.00025	0.0228	0.00038	0.0219	0.00024	0.035	0.00051	0.0341	0.00023	0.0254			0.00011	0.2358	0.00011	0.3487	0.00011	0.0009	0.00011	0.0008
0.00022	0.0088	0.00025	0.0088	0.00038	0.0254	0.00024	0.0166	0.00051	0.0219	0.00046	0.0166			0.00011	0.2438	0.00011	0.3616	0.00011	0.0009	0.00011	0.0008
0.00043	0.0044	0.0005	0	0.00075	0.0228	0.00049	0.0079	0.00102	0.0149	0.00046	0.0096			0.00022	0.2512	0.00022	0.3754	0.00022	0.0009	0.00022	0.0009
0.00043	0.0166	0.0005	0.0131	0.00075	0.028	0.00049	0.014	0.00102	0.014	0.00069	0.0114			0.00022	0.2635	0.00022	0.391	0.00022	0.001	0.00022	0.0009
0.00065	0.0201	0.00075	0.0245	0.00113	0.0376	0.00073	0.0158	0.00152	0.0219	0.00069	0.0271			0.00033	0.2747	0.00033	0.4071	0.00033	0.0009	0.00033	0.0009
0.00065	0.0236	0.00075	0.028	0.00113	0.021	0.00073	0.0166	0.00152	0.0158	0.00092	0.021			0.00033	0.2883	0.00033	0.4268	0.00033	0.001	0.00033	0.001
0.00086	0.0184	0.001	0.0324	0.0015	0.0201	0.00097	0.0245	0.00203	0.0149	0.00092	0.0123			0.00044	0.2983	0.00044	0.4421	0.00044	0.001	0.00044	0.001
0.00086	0.0254	0.001	0.0236	0.0015	0.0228	0.00097	0.0254	0.00203	0.0315	0.00115	0.0158			0.00044	0.3121	0.00044	0.4621	0.00044	0.001	0.00044	0.0011
0.00108	0.021	0.00126	0.0035	0.00188	0.0193	0.00121	0.0175	0.00254	0.0263	0.00115	0.0114			0.00056	0.3244	0.00056	0.48	0.00056	0.001	0.00056	0.0011
0.00108	0.0219	0.00126	0.0114	0.00188	0.0114	0.00121	0.0166	0.00254	0.0236	0.00139	0.0131			0.00056	0.3387	0.00056	0.4996	0.00056	0.001	0.00056	0.0011
0.00129	0.0271	0.00151	0.014	0.00226	0.0166	0.00146	0.0131	0.00305	0.0201	0.00139	0.0105			0.00067	0.3488	0.00067	0.5159	0.00067	0.001	0.00067	0.0012
0.00129	0.0324	0.00151	0.0131	0.00226	0.028	0.00146	0.0158	0.00305	0.0254	0.00162	0.0096			0.00067	0.36	0.00067	0.5359	0.00067	0.001	0.00067	0.0012
0.00151	0.0271	0.00176	0.0061	0.00263	0.014	0.0017	0.0228	0.00355	0.021	0.00162	0.0219			0.00078	0.3706	0.00078	0.5507	0.00078	0.001	0.00078	0.0012
0.00151	0.0245	0.00176	0.014	0.00263	0.0079	0.0017	0.0245	0.00355	0.0193	0.00185	0.0254			0.00078	0.38	0.00078	0.5656	0.00078	0.001	0.00078	0.0013
0.00172	0.0193	0.00201	0.0149	0.00301	0.028	0.00194	0.0044	0.00406	0.0289	0.00185	0.0271			0.00089	0.3877	0.00089	0.5788	0.00089	0.0011	0.00089	0.0013
0.00172	0.0114	0.00201	0.0341	0.00301	0.028	0.00194	0.0026	0.00406	0.0263	0.00208	0.014			0.00089	0.3992	0.00089	0.5934	0.00089	0.0011	0.00089	0.0013
0.00194	0.0184	0.00226	0.0263	0.00338	0.0315	0.00218	0.0061	0.00457	0.0166	0.00208	0.0219			0.001	0.4084	0.001	0.6067	0.001	0.0011	0.001	0.0014
0.00194	0.0306	0.00226	0.0236	0.00338	0.0236	0.00218	0.0193	0.00457	0.0219	0.00231	0.0149			0.001	0.42	0.001	0.6238	0.001	0.0011	0.001	0.0014
0.00215	0.0184	0.00251	0.0114	0.00376	0.0236	0.00243	0.0175	0.00508	0.0289	0.00231	0.0228			0.00111	0.4295	0.00111	0.6387	0.00111	0.0011	0.00111	0.0015
0.00215	0.0236	0.00251	0.014	0.00376	0.0403	0.00243	0.0245	0.00508	0.0271	0.00254	0.0219			0.00111	0.4425	0.00111	0.6602	0.00111	0.0011	0.00111	0.0015
0.00237	0.021	0.00276	0.0166	0.00414	0.035	0.00267	0.0088	0.00558	0.0271	0.00254	0.0166			0.00122	0.4547	0.00122	0.6745	0.00122	0.0011	0.00122	0.0015
0.00237	0.0158	0.00276	0.0263	0.00414	0.0411	0.00267	0.0061	0.00558	0.021	0.00277	0.007			0.00122	0.4667	0.00122	0.6936	0.00122	0.0011	0.00122	0.0016
0.00258	0.0184	0.00301	0.0289	0.00451	0.0394	0.00291	0.0088	0.00609	0.0175	0.00277	0.0114			0.00133	0.477	0.00133	0.7085	0.00133	0.0011	0.00133	0.0016
0.00258	0.0306	0.00301	0.0158	0.00451	0.0394	0.00291	0.0053	0.00609	0.0219	0.003	0.0236			0.00133	0.4898	0.00133	0.7239	0.00133	0.0011	0.00133	0.0017
0.0028	0.0376	0.00327	0.0123	0.00489	0.0385	0.00315	0.0096	0.0066	0.0263	0.003	0.0245			0.00144	0.4982	0.00144	0.7373	0.00144	0.0012	0.00144	0.0017
0.0028	0.0368	0.00327	0.0079	0.00489	0.0385	0.00315	0.0184	0.0066	0.0219	0.00323	0.0228			0.00144	0.5078	0.00144	0.7511	0.00144	0.0012	0.00144	0.0017
0.00301	0.0376	0.00352	0.0044	0.00526	0.0411	0.0034	0.0254	0.00711	0.028	0.00323	0.0219			0.00156	0.5136	0.00156	0.762	0.00156	0.0012	0.00156	0.0018
0.00301	0.0271	0.00352	0.0096	0.00526	0.0455	0.0034	0.0166	0.00711	0.0298	0.00346	0.0193			0.00156	0.521	0.00156	0.7768	0.00156	0.0012	0.00156	0.0018
0.00323	0.0236	0.00377	0.021	0.00564	0.0376	0.00364	0.0228	0.00761	0.021	0.00346	0.0166			0.00167	0.5291	0.00167	0.7864	0.00167	0.0012	0.00167	0.0018
0.00323	0.028	0.00377	0.028	0.00564	0.0376	0.00364	0.0228	0.00761	0.0315	0.00369	0.0149			0.00167	0.5382	0.00167	0.8022	0.00167	0.0012	0.00167	0.0019
0.00344	0.0298	0.00402	0.0184	0.00602	0.0359	0.00388	0.0333	0.00812	0.035	0.00369	0.0175			0.00178	0.5455	0.00178	0.8155	0.00178	0.0012	0.00178	0.0019
0.00344	0.0289	0.00402	0.0158	0.00602	0.0341	0.00388	0.0394	0.00812	0.0341	0.00392	0.0123			0.00178	0.5551	0.00178	0.8306	0.00178	0.0012	0.00178	0.0019
0.00366	0.0236	0.00427	0.007	0.00639	0.0333	0.00412	0.0315	0.00863	0.0315	0.00392	0.0149			0.00189	0.5643	0.00189	0.8439	0.00189	0.0012	0.00189	0.002
0.00366	0.0245	0.00427	0.0201	0.00639	0.0446	0.00412	0.0298	0.00863	0.028	0.00415	0.021			0.00189	0.5765	0.00189	0.8639	0.00189	0.0012	0.00189	0.002
0.00387	0.0394	0.00452	0.014	0.00677	0.0508	0.00437	0.0254	0.00914	0.0201	0.00415	0.0236			0.002	0.5878	0.002	0.8777	0.002	0.0012	0.002	0.0021
0.00387	0.0438	0.00452	0.0105	0.00677	0.042	0.00437	0.0306	0.00914	0.0254	0.00438	0.0236			0.002	0.6009	0.002	0.8958	0.002	0.0013	0.002	0.0021
0.00409	0.0298	0.00477	0.0114	0.00714	0.0403	0.00461	0.035	0.00964	0.0341	0.00438	0.0105			0.00211	0.6095	0.00211	0.9085	0.00211	0.0013	0.00211	0.0021
0.00409	0.0289	0.00477	0.0149	0.00714	0.035	0.00461	0.0289	0.00964	0.0333	0.00461	0.014			0.00211	0.6173	0.00211	0.925	0.00211	0.0013	0.00211	0.0022
0.0043	0.0333	0.00502	0.0175	0.00752	0.0411	0.00485	0.0219	0.01015	0.0306	0.00461	0.0105			0.00222	0.626	0.00222	0.9381	0.00222	0.0013	0.00222	0.0022
0.0043	0.0333	0.00502	0.0306	0.00752	0.0376	0.00485	0.0263	0.01015	0.0411	0.00484	0.0026			0.00222	0.6374	0.00222	0.9533	0.00222	0.0013	0.00222	0.0022
0.00452	0.0376	0.00528	0.0219	0.00789	0.0289	0.00509	0.0149	0.01066	0.0411	0.00484	0.0149			0.00233	0.6449	0.00233	0.964	0.00233	0.0013	0.00233	0.0022
0.00452	0.0455	0.00528	0.0245	0.00789	0.0394	0.00509	0.0166	0.01066	0.0411	0.00507	0.0219			0.00233	0.6543	0.00233	0.9799	0.00233	0.0013	0.00233	0.0023
0.00473	0.0411	0.00553	0.0271	0.00827	0.0376	0.00534	0.021	0.01117	0.0411	0.00507	0.0079			0.00244	0.6623	0.00244	0.9926	0.00244	0.0014	0.00244	0.0023
0.00473	0.0394	0.00553	0.0228	0.00827	0.0446	0.00534	0.0228	0.01117	0.042	0.0053	0.0026			0.00244	0.6726	0.00244	1.0077	0.00244	0.0013	0.00244	0.0023
0.00495	0.0333	0.00578	0.0193	0.00865	0.0359	0.00558	0.0298	0.01168	0.0403	0.0053	0.0061			0.00256	0.6802	0.00256	1.0195	0.00256	0.0014	0.00256	0.0024
0.00495	0.0315	0.00578	0.0201	0.00865	0.0385	0.00558	0.0158	0.01168	0.0298	0.00553	0.0079			0.00256	0.6925	0.00256	1.0378	0.00256	0.0014	0.00256	0.0024
0.00516	0.0376	0.00603	0.0184	0.00902	0.0429	0.00582	0.0184	0.01218	0.0333	0.00553	0.0201			0.00267	0.7001	0.00267	1.05	0.00267	0.0013	0.00267	0.0025
0.00516	0.042	0.00603	0.0175	0.00902	0.0394	0.00582	0.0158	0.01218	0.0403	0.00576	0.014			0.00267	0.7106	0.00267	1.0665	0.00267	0.0014	0.00267	0.0025
0.00538	0.0429	0.00628	0.0175	0.0094	0.0543	0.00606	0.028	0.01269	0.0394	0.00576	0.0123			0.00278	0.7188	0.00278	1.0812	0.00278	0.0014	0.00278	0.0025
0.00538	0.0315	0.00628	0.0271	0.0094	0.0578	0.00606	0.0324	0.01269	0.0464	0.00599	0.0149			0.00278	0.7285	0.00278	1.0991	0.00278	0.0014	0.00278	0.0026
0.00559	0.0228	0.00653	0.0298	0.00977	0.0499	0.00631	0.035	0.0132	0.0499	0.00599	0.0149			0.00289	0.7361	0.00289	1.1111	0.00289	0.0014	0.00289	0.0026
0.00559	0.035	0.00653	0.0271	0.00977	0.0586	0.00631	0.0341	0.0132	0.0376	0.00622	0.0079			0.00289	0.7476	0.00289	1.1261	0.00289	0.0014	0.00289	0.0026
0.00581	0.0341	0.00678	0.0175	0.01015	0.0411	0.00655	0.0245	0.01371	0.0298	0.00622	0.0105			0.003	0.7565	0.003	1.1363	0.003	0.0015	0.003	0.0027
0.00581	0.0368	0.00678	0.0184	0.01015	0.0394	0.00655	0.0254	0.01371	0.0368	0.00645	0.0158			0.003	0.7645	0.003	1.1493	0.003	0.0015	0.003	0.0027
0.00602	0.0464	0.00703	0.0298	0.01053	0.049	0.00679	0.0158	0.01421	0.0359	0.00645	0.0149			0.00311	0.771	0.00311	1.1575	0.00311	0.0015	0.00311	0.0027
0.00602	0.0534	0.00703	0.0228	0.01053	0.049	0.00679	0.0193	0.01421	0.0324	0.00668	0.0158			0.00311	0.7785	0.00311	1.1722	0.00311	0.0015	0.00311	0.0028
0.00624	0.0516	0.00728	0.0315	0.0109	0.0455	0.00703	0.0298	0.01472	0.035	0.00668	0.0079			0.00322	0.7858	0.00322	1.1836	0.00322	0.0015	0.00322	0.0028
0.00624	0.042	0.00728	0.0315	0.0109	0.0455	0.00703	0.0289	0.01472	0.0499	0.00691	0.0079			0.00322	0.7943	0.00322	1.1973	0.00322	0.0015	0.00322	0.0028
0.00645	0.0376	0.00754	0.0201	0.01128	0.0578	0.00728	0.021	0.01523	0.0473	0.00691	0.0123			0.00333	0.8025	0.00333	1.21	0.00333	0.0015	0.00333	0.0029
0.00645	0.0341	0.00754	0.0271	0.01128	0.0621	0.00728	0.028	0.01523	0.0508	0.00714	0.0149			0.00333	0.8124	0.00333	1.2261	0.00333	0.0015	0.00333	0.0029
0.00667	0.0368	0.00779	0.0245	0.01165	0.056	0.00752	0.0298	0.01574	0.0359	0.00714	0.0114			0.00344	0.8206	0.00344	1.2385	0.00344	0.0015	0.00344	0.0029
0.00667	0.042	0.00779	0.0166	0.01165	0.0586	0.00752	0.0324	0.01574	0.0385	0.00737	0.0123			0.00344	0.8331	0.00344	1.2581	0.00344	0.0015	0.00344	0.003
0.00688	0.042	0.00804	0.0175	0.01203	0.0508	0.00776	0.0306	0.01624	0.0438	0.00737	0.0166			0.00356	0.8418	0.00356	1.2708	0.00356	0.0015	0.00356	0.003
0.00688	0.0394	0.00804	0.0158	0.01203	0.0411	0.00776	0.0333	0.01624	0.0516	0.0076	0.021			0.00356	0.8524	0.00356	1.2878	0.00356	0.0015	0.00356	0.0031
0.0071	0.049	0.00829	0.0263	0.01241	0.0499	0.008	0.0368	0.01675	0.0394	0.0076	0.028			0.00367	0.8601	0.00367	1.2981	0.00367	0.0015	0.00367	0.0031
0.0071	0.0516	0.00829	0.028	0.01241	0.0604	0.008	0.0333	0.01675	0.0508	0.00783	0.0359			0.00367	0.8708	0.00367	1.3024	0.00367	0.0016	0.00367	0.0031
0.00731	0.0455	0.00854	0.021	0.01278	0.0674	0.00825	0.0289	0.01726	0.0516	0.00783	0.0341			0.00378	0.8778	0.00378	1.3105	0.00378	0.0016	0.00378	0.0032
0.00731	0.0403	0.00854	0.028	0.01278	0.0586	0.00825	0.0315	0.01726	0.0516	0.00806	0.0184			0.00378	0.888	0.00378	1.3222	0.00378	0.0016	0.00378	0.0032
0.00753	0.049	0.00879	0.0289	0.01316	0.0578	0.00849	0.0333	0.01777	0.0446	0.00806	0.0193			0.00389	0.8962	0.00389	1.3317	0.00389	0.0016	0.00389	0.0032
0.00753	0.0656	0.00879	0.028	0.01316	0.0604	0.00849	0.035	0.01777	0.0464	0.00829	0.0193			0.00389	0.9077	0.00389	1.347	0.00389	0.0016	0.00389	0.0033
0.00774	0.0613	0.00904	0.0306	0.01353	0.0499	0.00873	0.0306	0.01827	0.0534	0.00829	0.028			0.004	0.9148	0.004	1.3597	0.004	0.0016	0.004	0.0033
0.00774	0.0543	0.00904	0.0341	0.01353	0.0481	0.00873	0.021	0.01827	0.0438	0.00852	0.0158			0.004	0.9232	0.004	1.3783	0.004	0.0016	0.004	0.0033
0.00796	0.0551	0.00929	0.028	0.01391	0.0473	0.00897	0.0271	0.01878	0.049	0.00852	0.0088			0.00411	0.9312	0.00411	1.3917	0.00411	0.0016	0.00411	0.0034
0.00796	0.0534	0.00929	0.0315	0.01391	0.0578	0.00897	0.0193	0.01878	0.056	0.00875	0.007			0.00411	0.9426	0.00411	1.4088	0.00411	0.0016	0.00411	0.0034
0.00817	0.0464	0.00955	0.0333	0.01429	0.0534	0.00922	0.0123	0.01929	0.0499	0.00875	0.007			0.00422	0.9526	0.00422	1.4221	0.00422	0.0017	0.00422	0.0034
0.00817	0.0464	0.00955	0.035	0.01429	0.0621	0.00922	0.035	0.01929	0.042	0.00898	0.0123			0.00422	0.9634	0.00422	1.4386	0.00422	0.0017	0.00422	0.0035
0.00839	0.0551	0.0098	0.0175	0.01466	0.0534	0.00946	0.0333	0.0198	0.0516	0.00898	0.0166			0.00433	0.9721	0.00433	1.4513	0.00433	0.0017	0.00433	0.0035
0.00839	0.056	0.0098	0.0158	0.01466	0.0464	0.00946	0.0306	0.0198	0.0534	0.00921	0.0219			0.00433	0.9796	0.00433	1.4659	0.00433	0.0017	0.00433	0.0036
0.0086	0.0543	0.01005	0.0158	0.01504	0.0639	0.0097	0.0298	0.0203	0.0534	0.00921	0.0175			0.00444	0.9852	0.00444	1.4744	0.00444	0.0017	0.00444	0.0036
0.0086	0.0499	0.01005	0.0245	0.01504	0.0595	0.0097	0.0219	0.0203	0.0569	0.00944	0.0166			0.00444	0.9939	0.00444	1.4885	0.00444	0.0017	0.00444	0.0036
0.00882	0.0446	0.0103	0.014	0.01541	0.0648	0.00994	0.0333	0.02081	0.0595	0.00944	0.0123			0.00456	0.9994	0.00456	1.4995	0.00456	0.0017	0.00456	0.0037
0.00882	0.0516	0.0103	0.0175	0.01541	0.0726	0.00994	0.0411	0.02081	0.0499	0.00967	0.0105			0.00456	1.0087	0.00456	1.5112	0.00456	0.0018	0.00456	0.0037
0.00903	0.0665	0.01055	0.0245	0.01579	0.0762	0.01019	0.0333	0.02132	0.0525	0.00967	0.0184			0.00467	1.0166	0.00467	1.5203	0.00467	0.0018	0.00467	0.0038
0.00903	0.0735	0.01055	0.021	0.01579	0.0753	0.01019	0.0411	0.02132	0.0464	0.0099	0.0175			0.00467	1.0266	0.00467	1.5368	0.00467	0.0018	0.00467	0.0038
0.00925	0.0613	0.0108	0.0263	0.01617	0.0656	0.01043	0.0341	0.02183	0.0455	0.0099	0.0105			0.00478	1.0341	0.00478	1.5492	0.00478	0.0018	0.00478	0.0038
0.00925	0.0691	0.0108	0.0219	0.01617	0.0726	0.01043	0.0333	0.02183	0.0473	0.01013	0.0193			0.00478	1.0454	0.00478	1.5676	0.00478	0.0018	0.00478	0.0038
0.00946	0.0674	0.01105	0.0184	0.01654	0.07	0.01067	0.0385	0.02234	0.0543	0.01013	0.0289			0.00489	1.0545	0.00489	1.5786	0.00489	0.0018	0.00489	0.0039
0.00946	0.0665	0.01105	0.021	0.01654	0.0656	0.01067	0.0368	0.02234	0.0648	0.01037	0.014			0.00489	1.0646	0.00489	1.5959	0.00489	0.0018	0.00489	0.0039
0.00968	0.0639	0.0113	0.0263	0.01692	0.07	0.01091	0.0481	0.02284	0.0674	0.01037	0.0149			0.005	1.0736	0.005	1.6109	0.005	0.0018	0.005	0.004
0.00968	0.0683	0.0113	0.0201	0.01692	0.0744	0.01091	0.0359	0.02284	0.0753	0.0106	0.0175			0.005	1.0839	0.005	1.6286	0.005	0.0018	0.005	0.004
0.00989	0.0578	0.01155	0.0298	0.01729	0.0919	0.01116	0.0368	0.02335	0.0691	0.0106	0.0236			0.00511	1.0917	0.00511	1.6423	0.00511	0.0018	0.00511	0.004
0.00989	0.0604	0.01155	0.0368	0.01729	0.0814	0.01116	0.0455	0.02335	0.0665	0.01083	0.021			0.00511	1.1027	0.00511	1.6575	0.00511	0.0018	0.00511	0.0041
0.01011	0.0656	0.01181	0.0306	0.01767	0.0691	0.0114	0.0385	0.02386	0.0604	0.01083	0.0175			0.00522	1.1104	0.00522	1.6695	0.00522	0.0018	0.00522	0.0041
0.01011	0.0665	0.01181	0.0228	0.01767	0.0648	0.0114	0.0324	0.02386	0.0648	0.01106	0.0114			0.00522	1.1188	0.00522	1.6829	0.00522	0.0019	0.00522	0.0041
0.01032	0.0726	0.01206	0.0254	0.01805	0.077	0.01164	0.0315	0.02437	0.056	0.01106	0.0158			0.00533	1.1259	0.00533	1.6925	0.00533	0.0019	0.00533	0.0042
0.01032	0.07	0.01206	0.0245	0.01805	0.0867	0.01164	0.0341	0.02437	0.0516	0.01129	0.0166			0.00533	1.135	0.00533	1.707	0.00533	0.0019	0.00533	0.0042
0.01054	0.0718	0.01231	0.0236	0.01842	0.084	0.01188	0.0236	0.02487	0.0534	0.01129	0.0193			0.00544	1.141	0.00544	1.7187	0.00544	0.0019	0.00544	0.0042
0.01054	0.0613	0.01231	0.0263	0.01842	0.0718	0.01188	0.0315	0.02487	0.0569	0.01152	0.0166			0.00544	1.153	0.00544	1.735	0.00544	0.0019	0.00544	0.0043
0.01075	0.063	0.01256	0.0315	0.0188	0.0709	0.01213	0.042	0.02538	0.0508	0.01152	0.014			0.00556	1.1628	0.00556	1.749	0.00556	0.0019	0.00556	0.0043
0.01075	0.0744	0.01256	0.035	0.0188	0.0805	0.01213	0.0368	0.02538	0.063	0.01175	0.0158			0.00556	1.1733	0.00556	1.7679	0.00556	0.0019	0.00556	0.0043
0.01097	0.0753	0.01281	0.0298	0.01917	0.0814	0.01237	0.0315	0.02589	0.0639	0.01175	0.0254			0.00567	1.1828	0.00567	1.7813	0.00567	0.0019	0.00567	0.0044
0.01097	0.091	0.01281	0.0271	0.01917	0.077	0.01237	0.0263	0.02589	0.0656	0.01198	0.021			0.00567	1.193	0.00567	1.798	0.00567	0.0019	0.00567	0.0044
0.01118	0.0832	0.01306	0.0289	0.01955	0.0788	0.01261	0.0359	0.0264	0.0691	0.01198	0.0219			0.00578	1.2008	0.00578	1.8091	0.00578	0.0019	0.00578	0.0044
0.01118	0.0762	0.01306	0.0289	0.01955	0.0779	0.01261	0.0508	0.0264	0.0691	0.01221	0.0175			0.00578	1.2103	0.00578	1.8257	0.00578	0.0019	0.00578	0.0045
0.0114	0.0665	0.01331	0.0271	0.01992	0.0849	0.01285	0.0429	0.0269	0.0683	0.01221	0.0105			0.00589	1.2164	0.00589	1.837	0.00589	0.0019	0.00589	0.0045
0.0114	0.0639	0.01331	0.0236	0.01992	0.0691	0.01285	0.0368	0.0269	0.0586	0.01244	0.0009			0.00589	1.2237	0.00589	1.8485	0.00589	0.002	0.00589	0.0045
0.01161	0.0805	0.01356	0.0271	0.0203	0.0683	0.0131	0.0403	0.02741	0.0525	0.01244	0.0105			0.006	1.2291	0.006	1.8562	0.006	0.002	0.006	0.0046
0.01161	0.0849	0.01356	0.0263	0.0203	0.0779	0.0131	0.0385	0.02741	0.0481	0.01267	0.0254			0.006	1.2361	0.006	1.867	0.006	0.002	0.006	0.0046
0.01183	0.091	0.01382	0.0289	0.02068	0.0788	0.01334	0.035	0.02792	0.0586	0.01267	0.0254			0.00611	1.2419	0.00611	1.8768	0.00611	0.002	0.00611	0.0046
0.01183	0.0867	0.01382	0.0341	0.02068	0.0753	0.01334	0.028	0.02792	0.056	0.0129	0.0184			0.00611	1.2506	0.00611	1.8918	0.00611	0.002	0.00611	0.0047
0.01204	0.0954	0.01407	0.0403	0.02105	0.0893	0.01358	0.0236	0.02843	0.0499	0.0129	0.0201			0.00622	1.259	0.00622	1.9024	0.00622	0.002	0.00622	0.0047
0.01204	0.0954	0.01407	0.0403	0.02105	0.0954	0.01358	0.0254	0.02843	0.0464	0.01313	0.0219			0.00622	1.2691	0.00622	1.9187	0.00622	0.002	0.00622	0.0048
0.01226	0.1033	0.01432	0.0306	0.02143	0.0937	0.01382	0.0368	0.02893	0.0569	0.01313	0.021			0.00633	1.2769	0.00633	1.9312	0.00633	0.002	0.00633	0.0048
0.01226	0.0919	0.01432	0.0271	0.02143	0.0989	0.01382	0.0411	0.02893	0.0718	0.01336	0.0175			0.00633	1.2869	0.00633	1.9475	0.00633	0.002	0.00633	0.0048
0.01247	0.0858	0.01457	0.0333	0.0218	0.0945	0.01407	0.0464	0.02944	0.0762	0.01336	0.0096			0.00644	1.2938	0.00644	1.9616	0.00644	0.0021	0.00644	0.0048
0.01247	0.0858	0.01457	0.0394	0.0218	0.091	0.01407	0.0481	0.02944	0.0753	0.01359	0.0131			0.00644	1.3055	0.00644	1.9781	0.00644	0.0021	0.00644	0.0049
0.01269	0.084	0.01482	0.0298	0.02218	0.0867	0.01431	0.0376	0.02995	0.0753	0.01359	0.0123			0.00656	1.3148	0.00656	1.989	0.00656	0.0021	0.00656	0.0049
0.01269	0.0884	0.01482	0.0306	0.02218	0.0814	0.01431	0.0446	0.02995	0.0639	0.01382	0.0105			0.00656	1.3243	0.00656	2.0041	0.00656	0.0021	0.00656	0.0049
0.0129	0.0875	0.01507	0.035	0.02256	0.0849	0.01455	0.0543	0.03046	0.0753	0.01382	0.0105			0.00667	1.3297	0.00667	2.0138	0.00667	0.0021	0.00667	0.005
0.0129	0.0954	0.01507	0.0368	0.02256	0.0902	0.01455	0.0499	0.03046	0.0788	0.01405	0.0166			0.00667	1.3377	0.00667	2.0262	0.00667	0.0021	0.00667	0.005
0.01312	0.0945	0.01532	0.0368	0.02293	0.0893	0.0148	0.042	0.03096	0.0797	0.01405	0.021			0.00678	1.343	0.00678	2.0359	0.00678	0.0021	0.00678	0.0051
0.01312	0.098	0.01532	0.0385	0.02293	0.0954	0.0148	0.0411	0.03096	0.0788	0.01428	0.0184			0.00678	1.3516	0.00678	2.0488	0.00678	0.0021	0.00678	0.0051
0.01333	0.0937	0.01557	0.035	0.02331	0.0998	0.01504	0.0455	0.03147	0.0858	0.01428	0.0079			0.00689	1.358	0.00689	2.0605	0.00689	0.0021	0.00689	0.0051
0.01333	0.1024	0.01557	0.0376	0.02331	0.1103	0.01504	0.0569	0.03147	0.0849	0.01451	0.0096			0.00689	1.3691	0.00689	2.0745	0.00689	0.0021	0.00689	0.0052
0.01355	0.0998	0.01583	0.0438	0.02368	0.1085	0.01528	0.0543	0.03198	0.0735	0.01451	0.0114			0.007	1.376	0.007	2.0866	0.007	0.0022	0.007	0.0052
0.01355	0.0893	0.01583	0.049	0.02368	0.1068	0.01528	0.0473	0.03198	0.0762	0.01474	0.014			0.007	1.3859	0.007	2.1034	0.007	0.0022	0.007	0.0052
0.01376	0.0884	0.01608	0.0333	0.02406	0.1042	0.01552	0.0525	0.03249	0.077	0.01474	0.0184			0.00711	1.3953	0.00711	2.117	0.00711	0.0021	0.00711	0.0053
0.01376	0.0989	0.01608	0.0333	0.02406	0.1059	0.01552	0.0639	0.03249	0.0726	0.01497	0.0193			0.00711	1.4067	0.00711	2.1336	0.00711	0.0022	0.00711	0.0053
0.01398	0.1094	0.01633	0.0298	0.02444	0.1085	0.01577	0.0613	0.03299	0.0814	0.01497	0.0184			0.00722	1.4147	0.00722	2.145	0.00722	0.0022	0.00722	0.0053
0.01398	0.1199	0.01633	0.0254	0.02444	0.1138	0.01577	0.0508	0.03299	0.0814	0.0152	0.0193			0.00722	1.4244	0.00722	2.1575	0.00722	0.0022	0.00722	0.0054
0.01419	0.112	0.01658	0.0228	0.02481	0.1112	0.01601	0.0499	0.0335	0.0744	0.0152	0.021			0.00733	1.4304	0.00733	2.1679	0.00733	0.0022	0.00733	0.0054
0.01419	0.1077	0.01658	0.0341	0.02481	0.1129	0.01601	0.0516	0.0335	0.0805	0.01543	0.0201			0.00733	1.4372	0.00733	2.1816	0.00733	0.0022	0.00733	0.0054
0.01441	0.1068	0.01683	0.0385	0.02519	0.1094	0.01625	0.0464	0.03401	0.0849	0.01543	0.0166			0.00744	1.4431	0.00744	2.1909	0.00744	0.0022	0.00744	0.0054
0.01441	0.1077	0.01683	0.0394	0.02519	0.1129	0.01625	0.056	0.03401	0.0902	0.01566	0.021			0.00744	1.4501	0.00744	2.2028	0.00744	0.0022	0.00744	0.0055
0.01462	0.105	0.01708	0.0403	0.02556	0.1147	0.01649	0.0499	0.03452	0.0902	0.01566	0.0228			0.00756	1.455	0.00756	2.2113	0.00756	0.0022	0.00756	0.0055
0.01462	0.0998	0.01708	0.0438	0.02556	0.1033	0.01649	0.0499	0.03452	0.0832	0.01589	0.0193			0.00756	1.4634	0.00756	2.2249	0.00756	0.0022	0.00756	0.0056
0.01484	0.1059	0.01733	0.0411	0.02594	0.1129	0.01674	0.0508	0.03503	0.084	0.01589	0.0228			0.00767	1.4683	0.00767	2.2324	0.00767	0.0022	0.00767	0.0056
0.01484	0.1147	0.01733	0.0464	0.02594	0.119	0.01674	0.0551	0.03503	0.0849	0.01612	0.0228			0.00767	1.4764	0.00767	2.2443	0.00767	0.0023	0.00767	0.0056
0.01505	0.1129	0.01758	0.0403	0.02632	0.1252	0.01698	0.0525	0.03553	0.084	0.01612	0.0123			0.00778	1.4825	0.00778	2.2563	0.00778	0.0023	0.00778	0.0057
0.01505	0.1173	0.01758	0.0403	0.02632	0.1199	0.01698	0.0464	0.03553	0.0744	0.01635	0.0158			0.00778	1.494	0.00778	2.2713	0.00778	0.0023	0.00778	0.0057
0.01527	0.1182	0.01783	0.0438	0.02669	0.1077	0.01722	0.035	0.03604	0.0832	0.01635	0.0149			0.00789	1.5026	0.00789	2.2835	0.00789	0.0023	0.00789	0.0057
0.01527	0.1234	0.01783	0.0455	0.02669	0.119	0.01722	0.0464	0.03604	0.0875	0.01658	0.0184			0.00789	1.5148	0.00789	2.302	0.00789	0.0023	0.00789	0.0058
0.01548	0.1147	0.01809	0.0455	0.02707	0.1322	0.01746	0.0508	0.03655	0.0902	0.01658	0.0193			0.008	1.5232	0.008	2.3139	0.008	0.0023	0.008	0.0058
0.01548	0.119	0.01809	0.0429	0.02707	0.119	0.01746	0.0578	0.03655	0.0954	0.01681	0.0131			0.008	1.5313	0.008	2.3283	0.008	0.0023	0.008	0.0058
0.0157	0.1208	0.01834	0.0376	0.02744	0.112	0.01771	0.0569	0.03706	0.091	0.01681	0.0105			0.00811	1.5375	0.00811	2.3388	0.00811	0.0023	0.00811	0.0058
0.0157	0.1164	0.01834	0.035	0.02744	0.1155	0.01771	0.0578	0.03706	0.0884	0.01704	0.014			0.00811	1.5469	0.00811	2.353	0.00811	0.0023	0.00811	0.0059
0.01591	0.1243	0.01859	0.035	0.02782	0.1199	0.01795	0.0551	0.03756	0.0849	0.01704	0.0149			0.00822	1.5536	0.00822	2.364	0.00822	0.0024	0.00822	0.0059
0.01591	0.1252	0.01859	0.0376	0.02782	0.1287	0.01795	0.0569	0.03756	0.091	0.01727	0.0166			0.00822	1.5624	0.00822	2.3775	0.00822	0.0024	0.00822	0.006
0.01613	0.1295	0.01884	0.0403	0.0282	0.1322	0.01819	0.0604	0.03807	0.0989	0.01727	0.0123			0.00833	1.5699	0.00833	2.3874	0.00833	0.0024	0.00833	0.006
0.01613	0.1199	0.01884	0.049	0.0282	0.1339	0.01819	0.0613	0.03807	0.1042	0.0175	0.0105			0.00833	1.5786	0.00833	2.4016	0.00833	0.0024	0.00833	0.006
0.01634	0.1155	0.01909	0.0438	0.02857	0.1295	0.01843	0.0735	0.03858	0.0954	0.0175	0.0131			0.00844	1.5846	0.00844	2.4098	0.00844	0.0024	0.00844	0.0061
0.01634	0.1295	0.01909	0.0438	0.02857	0.1313	0.01843	0.07	0.03858	0.0972	0.01773	0.0096			0.00844	1.5948	0.00844	2.4237	0.00844	0.0024	0.00844	0.0061
0.01656	0.1357	0.01934	0.0438	0.02895	0.1418	0.01868	0.0525	0.03909	0.0963	0.01773	0.007			0.00856	1.6034	0.00856	2.4356	0.00856	0.0024	0.00856	0.0061
0.01656	0.1304	0.01934	0.0376	0.02895	0.1357	0.01868	0.0473	0.03909	0.0945	0.01796	0.0123			0.00856	1.6146	0.00856	2.4526	0.00856	0.0024	0.00856	0.0062
0.01677	0.1234	0.01959	0.0376	0.02932	0.1313	0.01892	0.0516	0.03959	0.0788	0.01796	0.0236			0.00867	1.6229	0.00867	2.4696	0.00867	0.0025	0.00867	0.0062
0.01677	0.1225	0.01959	0.0499	0.02932	0.1427	0.01892	0.0656	0.03959	0.0875	0.01819	0.0289			0.00867	1.633	0.00867	2.486	0.00867	0.0025	0.00867	0.0062
0.01699	0.1365	0.01984	0.0525	0.0297	0.1444	0.01916	0.0656	0.0401	0.0945	0.01819	0.021			0.00878	1.6396	0.00878	2.4965	0.00878	0.0025	0.00878	0.0063
0.01699	0.1374	0.01984	0.0586	0.0297	0.1444	0.01916	0.0578	0.0401	0.1112	0.01842	0.0236			0.00878	1.6486	0.00878	2.5075	0.00878	0.0025	0.00878	0.0063
0.0172	0.1217	0.0201	0.0569	0.03008	0.1444	0.0194	0.0595	0.04061	0.1182	0.01842	0.0298			0.00889	1.6559	0.00889	2.5168	0.00889	0.0025	0.00889	0.0063
0.0172	0.1287	0.0201	0.0569	0.03008	0.1532	0.0194	0.063	0.04061	0.1112	0.01865	0.0271			0.00889	1.6626	0.00889	2.5294	0.00889	0.0025	0.00889	0.0064
0.01742	0.1435	0.02035	0.0543	0.03045	0.1479	0.01965	0.0718	0.04112	0.1042	0.01865	0.021			0.009	1.6686	0.009	2.5393	0.009	0.0025	0.009	0.0064
0.01742	0.1409	0.02035	0.0551	0.03045	0.1549	0.01965	0.0718	0.04112	0.0954	0.01888	0.0263			0.009	1.6763	0.009	2.5504	0.009	0.0025	0.009	0.0064
0.01763	0.1505	0.0206	0.0648	0.03083	0.1532	0.01989	0.0604	0.04162	0.0875	0.01888	0.0271			0.00911	1.682	0.00911	2.5591	0.00911	0.0025	0.00911	0.0065
0.01763	0.1532	0.0206	0.0648	0.03083	0.1479	0.01989	0.0595	0.04162	0.0893	0.01911	0.0149			0.00911	1.6905	0.00911	2.5683	0.00911	0.0025	0.00911	0.0065
0.01785	0.1409	0.02085	0.0578	0.0312	0.1541	0.02013	0.0525	0.04213	0.1033	0.01911	0.0201			0.00922	1.6966	0.00922	2.5767	0.00922	0.0025	0.00922	0.0066
0.01785	0.1505	0.02085	0.0411	0.0312	0.1628	0.02013	0.056	0.04213	0.1077	0.01935	0.0298			0.00922	1.7072	0.00922	2.5942	0.00922	0.0025	0.00922	0.0066
0.01806	0.1541	0.0211	0.0306	0.03158	0.1602	0.02037	0.0683	0.04264	0.1033	0.01935	0.0219			0.00933	1.7152	0.00933	2.6088	0.00933	0.0026	0.00933	0.0066
0.01806	0.1558	0.0211	0.0429	0.03158	0.1759	0.02037	0.0718	0.04264	0.1059	0.01958	0.0105			0.00933	1.7258	0.00933	2.6279	0.00933	0.0026	0.00933	0.0067
0.01828	0.1523	0.02135	0.0525	0.03195	0.1777	0.02062	0.0753	0.04315	0.1007	0.01958	0.014			0.00944	1.7351	0.00944	2.6428	0.00944	0.0026	0.00944	0.0067
0.01828	0.1514	0.02135	0.0534	0.03195	0.1663	0.02062	0.0718	0.04315	0.1024	0.01981	0.0166			0.00944	1.7456	0.00944	2.6581	0.00944	0.0026	0.00944	0.0067
0.01849	0.1558	0.0216	0.0499	0.03233	0.1681	0.02086	0.0595	0.04365	0.1094	0.01981	0.0271			0.00956	1.7532	0.00956	2.6699	0.00956	0.0026	0.00956	0.0067
0.01849	0.1593	0.0216	0.0455	0.03233	0.1672	0.02086	0.0648	0.04365	0.1094	0.02004	0.0254			0.00956	1.7615	0.00956	2.6828	0.00956	0.0026	0.00956	0.0068
0.01871	0.1549	0.02185	0.0429	0.03271	0.1681	0.0211	0.0656	0.04416	0.1147	0.02004	0.0175			0.00967	1.7681	0.00967	2.6934	0.00967	0.0026	0.00967	0.0068
0.01871	0.1619	0.02185	0.0499	0.03271	0.1698	0.0211	0.0744	0.04416	0.112	0.02027	0.0131			0.00967	1.7761	0.00967	2.7036	0.00967	0.0026	0.00967	0.0068
0.01892	0.1593	0.0221	0.0499	0.03308	0.1733	0.02134	0.0744	0.04467	0.1094	0.02027	0.0114			0.00978	1.782	0.00978	2.713	0.00978	0.0027	0.00978	0.0069
0.01892	0.1505	0.0221	0.049	0.03308	0.1707	0.02134	0.07	0.04467	0.1112	0.0205	0.014			0.00978	1.7897	0.00978	2.7262	0.00978	0.0027	0.00978	0.0069
0.01914	0.1619	0.02236	0.0578	0.03346	0.1576	0.02159	0.0718	0.04518	0.1138	0.0205	0.0166			0.00989	1.7966	0.00989	2.7354	0.00989	0.0027	0.00989	0.007
0.01914	0.1716	0.02236	0.0586	0.03346	0.1602	0.02159	0.0718	0.04518	0.1155	0.02073	0.0158			0.00989	1.8079	0.00989	2.7499	0.00989	0.0027	0.00989	0.007
0.01935	0.1654	0.02261	0.056	0.03383	0.1733	0.02183	0.0744	0.04569	0.1217	0.02073	0.0236			0.01	1.8158	0.01	2.7628	0.01	0.0027	0.01	0.007
0.01935	0.1663	0.02261	0.0499	0.03383	0.1707	0.02183	0.0726	0.04569	0.1278	0.02096	0.014			0.01	1.8252	0.01	2.7796	0.01	0.0027	0.01	0.0071
0.01957	0.1681	0.02286	0.0534	0.03421	0.1751	0.02207	0.0691	0.04619	0.1217	0.02096	0.0079			0.01011	1.8331	0.01011	2.7926	0.01011	0.0027	0.01011	0.0071
0.01957	0.1698	0.02286	0.049	0.03421	0.1803	0.02207	0.0735	0.04619	0.1112	0.02119	0.0009			0.01011	1.842	0.01011	2.8081	0.01011	0.0027	0.01011	0.0071
0.01978	0.1689	0.02311	0.0534	0.03459	0.1838	0.02231	0.07	0.0467	0.1147	0.02119	0.0123			0.01022	1.8511	0.01022	2.8189	0.01022	0.0027	0.01022	0.0072
0.01978	0.1733	0.02311	0.0525	0.03459	0.1847	0.02231	0.0753	0.0467	0.1287	0.02142	0.0131			0.01022	1.8596	0.01022	2.8324	0.01022	0.0027	0.01022	0.0072
0.02	0.1768	0.02336	0.0621	0.03496	0.1786	0.02256	0.0867	0.04721	0.1199	0.02142	0.0289			0.01033	1.8657	0.01033	2.842	0.01033	0.0027	0.01033	0.0072
0.02	0.1751	0.02336	0.0613	0.03496	0.1812	0.02256	0.0832	0.04721	0.1199	0.02165	0.0219			0.01033	1.8721	0.01033	2.8539	0.01033	0.0028	0.01033	0.0073
0.02021	0.1689	0.02361	0.0473	0.03534	0.1838	0.0228	0.0744	0.04772	0.1182	0.02165	0.0219			0.01044	1.8762	0.01044	2.8597	0.01044	0.0028	0.01044	0.0073
0.02021	0.1864	0.02361	0.0516	0.03534	0.1873	0.0228	0.0665	0.04772	0.1295	0.02188	0.0201			0.01044	1.8813	0.01044	2.8681	0.01044	0.0028	0.01044	0.0073
0.02043	0.1934	0.02386	0.0595	0.03571	0.2048	0.02304	0.0753	0.04822	0.133	0.02188	0.014			0.01056	1.8872	0.01056	2.8776	0.01056	0.0028	0.01056	0.0073
0.02043	0.1952	0.02386	0.0551	0.03571	0.2127	0.02304	0.0762	0.04822	0.133	0.02211	0.0184			0.01056	1.8939	0.01056	2.8902	0.01056	0.0028	0.01056	0.0074
0.02064	0.1987	0.02411	0.0578	0.03609	0.2048	0.02328	0.0735	0.04873	0.1374	0.02211	0.0263			0.01067	1.8993	0.01067	2.8998	0.01067	0.0028	0.01067	0.0074
0.02064	0.2031	0.02411	0.0648	0.03609	0.1969	0.02328	0.0779	0.04873	0.1409	0.02234	0.0306			0.01067	1.9077	0.01067	2.9141	0.01067	0.0028	0.01067	0.0074
0.02086	0.1961	0.02437	0.0665	0.03647	0.2039	0.02353	0.0726	0.04924	0.1409	0.02234	0.0158			0.01078	1.912	0.01078	2.9242	0.01078	0.0028	0.01078	0.0075
0.02086	0.1926	0.02437	0.0621	0.03647	0.1996	0.02353	0.0762	0.04924	0.1409	0.02257	0.0175			0.01078	1.9196	0.01078	2.9375	0.01078	0.0028	0.01078	0.0075
0.02107	0.1838	0.02462	0.056	0.03684	0.2039	0.02377	0.0832	0.04975	0.133	0.02257	0.0193			0.01089	1.9278	0.01089	2.9488	0.01089	0.0028	0.01089	0.0075
0.02107	0.1829	0.02462	0.0586	0.03684	0.2048	0.02377	0.0779	0.04975	0.1278	0.0228	0.0166			0.01089	1.9386	0.01089	2.9644	0.01089	0.0028	0.01089	0.0076
0.02129	0.1873	0.02487	0.0665	0.03722	0.2127	0.02401	0.0648	0.05025	0.126	0.0228	0.0245			0.011	1.9462	0.011	2.9774	0.011	0.0029	0.011	0.0076
0.02129	0.1961	0.02487	0.0718	0.03722	0.2127	0.02401	0.0797	0.05025	0.1409	0.02303	0.0289			0.011	1.9532	0.011	2.9887	0.011	0.0029	0.011	0.0076
0.0215	0.2039	0.02512	0.0656	0.03759	0.2162	0.02425	0.0823	0.05076	0.1435	0.02303	0.0271			0.01111	1.9597	0.01111	2.9974	0.01111	0.0029	0.01111	0.0077
0.0215	0.1996	0.02512	0.0639	0.03759	0.2092	0.02425	0.084	0.05076	0.147	0.02326	0.0184			0.01111	1.9693	0.01111	3.0098	0.01111	0.0029	0.01111	0.0077
0.02172	0.1996	0.02537	0.0656	0.03797	0.2004	0.0245	0.0875	0.05127	0.1523	0.02326	0.0201			0.01122	1.9754	0.01122	3.0195	0.01122	0.0029	0.01122	0.0077
0.02172	0.2057	0.02537	0.0665	0.03797	0.2118	0.0245	0.0867	0.05127	0.147	0.02349	0.0061			0.01122	1.9812	0.01122	3.0302	0.01122	0.0029	0.01122	0.0078
0.02193	0.2092	0.02562	0.0683	0.03835	0.2311	0.02474	0.0823	0.05178	0.1374	0.02349	0.0166			0.01133	1.9851	0.01133	3.0387	0.01133	0.0029	0.01133	0.0078
0.02193	0.2162	0.02562	0.0788	0.03835	0.2206	0.02474	0.0797	0.05178	0.1444	0.02372	0.0228			0.01133	1.9927	0.01133	3.0513	0.01133	0.0029	0.01133	0.0078
0.02215	0.2057	0.02587	0.0726	0.03872	0.2136	0.02498	0.0762	0.05228	0.1514	0.02372	0.0254			0.01144	1.9979	0.01144	3.0614	0.01144	0.0029	0.01144	0.0079
0.02215	0.2048	0.02587	0.0726	0.03872	0.2197	0.02498	0.0893	0.05228	0.1567	0.02395	0.0236			0.01144	2.0077	0.01144	3.0741	0.01144	0.0029	0.01144	0.0079
0.02236	0.2171	0.02612	0.07	0.0391	0.2197	0.02522	0.0779	0.05279	0.1532	0.02395	0.0123			0.01156	2.0164	0.01156	3.0844	0.01156	0.0029	0.01156	0.0079
0.02236	0.2241	0.02612	0.0709	0.0391	0.2223	0.02522	0.0884	0.05279	0.1505	0.02418	0.0158			0.01156	2.0281	0.01156	3.0995	0.01156	0.0029	0.01156	0.008
0.02258	0.2258	0.02638	0.0726	0.03947	0.2223	0.02547	0.0875	0.0533	0.1435	0.02418	0.0201			0.01167	2.0369	0.01167	3.1103	0.01167	0.003	0.01167	0.008
0.02258	0.2249	0.02638	0.0621	0.03947	0.2328	0.02547	0.0849	0.0533	0.1497	0.02441	0.0228			0.01167	2.0458	0.01167	3.1248	0.01167	0.003	0.01167	0.0081
0.02279	0.2302	0.02663	0.0604	0.03985	0.2355	0.02571	0.0849	0.05381	0.147	0.02441	0.0175			0.01178	2.0498	0.01178	3.1356	0.01178	0.003	0.01178	0.0081
0.02279	0.2372	0.02663	0.0534	0.03985	0.2346	0.02571	0.0805	0.05381	0.147	0.02464	0.0193			0.01178	2.0576	0.01178	3.1484	0.01178	0.003	0.01178	0.0081
0.02301	0.2267	0.02688	0.056	0.04023	0.2398	0.02595	0.0823	0.05431	0.147	0.02464	0.0254			0.01189	2.0626	0.01189	3.1582	0.01189	0.003	0.01189	0.0082
0.02301	0.2241	0.02688	0.07	0.04023	0.239	0.02595	0.0867	0.05431	0.1505	0.02487	0.0184			0.01189	2.0687	0.01189	3.1691	0.01189	0.003	0.01189	0.0082
0.02322	0.2258	0.02713	0.077	0.0406	0.2407	0.02619	0.0849	0.05482	0.1497	0.02487	0.0219			0.012	2.0735	0.012	3.1765	0.012	0.003	0.012	0.0082
0.02322	0.2153	0.02713	0.0858	0.0406	0.2442	0.02619	0.0893	0.05482	0.1514	0.0251	0.0193			0.012	2.0798	0.012	3.1853	0.012	0.003	0.012	0.0082
0.02344	0.2232	0.02738	0.0893	0.04098	0.239	0.02644	0.0937	0.05533	0.1514	0.0251	0.0201			0.01211	2.0852	0.01211	3.1921	0.01211	0.003	0.01211	0.0083
0.02344	0.2337	0.02738	0.0823	0.04098	0.2451	0.02644	0.0919	0.05533	0.1488	0.02533	0.0263			0.01211	2.0924	0.01211	3.2037	0.01211	0.0031	0.01211	0.0083
0.02365	0.2381	0.02763	0.0674	0.04135	0.246	0.02668	0.0963	0.05584	0.1602	0.02533	0.021			0.01222	2.0981	0.01222	3.2127	0.01222	0.0031	0.01222	0.0083
0.02365	0.2346	0.02763	0.0648	0.04135	0.2477	0.02668	0.0963	0.05584	0.1716	0.02556	0.0271			0.01222	2.107	0.01222	3.2272	0.01222	0.0031	0.01222	0.0084
0.02387	0.2249	0.02788	0.0797	0.04173	0.2512	0.02692	0.0893	0.05635	0.1584	0.02556	0.021			0.01233	2.1153	0.01233	3.2385	0.01233	0.0031	0.01233	0.0084
0.02387	0.2285	0.02788	0.0963	0.04173	0.2521	0.02692	0.091	0.05635	0.1619	0.02579	0.0254			0.01233	2.1274	0.01233	3.2535	0.01233	0.0031	0.01233	0.0084
0.02408	0.2407	0.02813	0.0867	0.04211	0.2626	0.02716	0.0989	0.05685	0.1611	0.02579	0.0193			0.01244	2.1356	0.01244	3.2661	0.01244	0.0031	0.01244	0.0085
0.02408	0.2416	0.02813	0.0823	0.04211	0.2643	0.02716	0.0902	0.05685	0.1654	0.02602	0.0201			0.01244	2.1452	0.01244	3.2815	0.01244	0.0031	0.01244	0.0085
0.0243	0.2381	0.02838	0.0779	0.04248	0.2582	0.02741	0.0972	0.05736	0.1672	0.02602	0.0201			0.01256	2.152	0.01256	3.2929	0.01256	0.0031	0.01256	0.0085
0.0243	0.2398	0.02838	0.0744	0.04248	0.2442	0.02741	0.0945	0.05736	0.1611	0.02625	0.0149			0.01256	2.1599	0.01256	3.3056	0.01256	0.0031	0.01256	0.0086
0.02451	0.2512	0.02864	0.0744	0.04286	0.2495	0.02765	0.0945	0.05787	0.1646	0.02625	0.0088			0.01267	2.1657	0.01267	3.3141	0.01267	0.0031	0.01267	0.0086
0.02451	0.2678	0.02864	0.0902	0.04286	0.2731	0.02765	0.0937	0.05787	0.1663	0.02648	0.0184			0.01267	2.1717	0.01267	3.324	0.01267	0.0032	0.01267	0.0086
0.02473	0.2643	0.02889	0.091	0.04323	0.2827	0.02789	0.0867	0.05838	0.1558	0.02648	0.0263			0.01278	2.1756	0.01278	3.3336	0.01278	0.0032	0.01278	0.0087
0.02473	0.2556	0.02889	0.1024	0.04323	0.2705	0.02789	0.0919	0.05838	0.1698	0.02671	0.0271			0.01278	2.1858	0.01278	3.347	0.01278	0.0032	0.01278	0.0087
0.02494	0.253	0.02914	0.0902	0.04361	0.2661	0.02813	0.0937	0.05888	0.1672	0.02671	0.0263			0.01289	2.1936	0.01289	3.3569	0.01289	0.0032	0.01289	0.0087
0.02494	0.2635	0.02914	0.0867	0.04361	0.2696	0.02813	0.0998	0.05888	0.1654	0.02694	0.0193			0.01289	2.2015	0.01289	3.37	0.01289	0.0032	0.01289	0.0088
0.02516	0.2617	0.02939	0.0893	0.04398	0.2722	0.02838	0.098	0.05939	0.1681	0.02694	0.0131			0.013	2.2086	0.013	3.3794	0.013	0.0032	0.013	0.0088
0.02516	0.2643	0.02939	0.0832	0.04398	0.2801	0.02838	0.0928	0.05939	0.1777	0.02717	0.0114			0.013	2.2179	0.013	3.3948	0.013	0.0032	0.013	0.0089
0.02537	0.274	0.02964	0.0832	0.04436	0.281	0.02862	0.0928	0.0599	0.1786	0.02717	0.0193			0.01311	2.2251	0.01311	3.4067	0.01311	0.0032	0.01311	0.0089
0.02537	0.281	0.02964	0.0937	0.04436	0.2775	0.02862	0.1059	0.0599	0.1759	0.0274	0.0228			0.01311	2.2353	0.01311	3.422	0.01311	0.0032	0.01311	0.0089
0.02559	0.2836	0.02989	0.0823	0.04474	0.2836	0.02886	0.1155	0.06041	0.1724	0.0274	0.0219			0.01322	2.2423	0.01322	3.4358	0.01322	0.0032	0.01322	0.0089
0.02559	0.2748	0.02989	0.0814	0.04474	0.2827	0.02886	0.1112	0.06041	0.1742	0.02763	0.0245			0.01322	2.252	0.01322	3.447	0.01322	0.0032	0.01322	0.009
0.0258	0.2705	0.03014	0.0919	0.04511	0.2932	0.02911	0.1015	0.06091	0.1733	0.02763	0.0254			0.01333	2.2585	0.01333	3.4544	0.01333	0.0033	0.01333	0.009
0.0258	0.2783	0.03014	0.0875	0.04511	0.3028	0.02911	0.1015	0.06091	0.1777	0.02786	0.0271			0.01333	2.2625	0.01333	3.4638	0.01333	0.0033	0.01333	0.009
0.02602	0.2766	0.03039	0.0919	0.04549	0.2923	0.02935	0.1033	0.06142	0.1838	0.02786	0.0271			0.01344	2.2674	0.01344	3.4716	0.01344	0.0033	0.01344	0.0091
0.02602	0.2871	0.03039	0.0972	0.04549	0.2993	0.02935	0.119	0.06142	0.1803	0.02809	0.0298			0.01344	2.2742	0.01344	3.4834	0.01344	0.0033	0.01344	0.0091
0.02623	0.2906	0.03065	0.091	0.04586	0.2985	0.02959	0.1182	0.06193	0.1917	0.02809	0.0263			0.01356	2.2796	0.01356	3.4919	0.01356	0.0033	0.01356	0.0092
0.02623	0.2915	0.03065	0.0963	0.04586	0.2967	0.02959	0.0989	0.06193	0.1864	0.02833	0.0158			0.01356	2.2878	0.01356	3.504	0.01356	0.0033	0.01356	0.0092
0.02645	0.2845	0.0309	0.0954	0.04624	0.3046	0.02983	0.0963	0.06244	0.1759	0.02833	0.0263			0.01367	2.2945	0.01367	3.5129	0.01367	0.0033	0.01367	0.0092
0.02645	0.2941	0.0309	0.098	0.04624	0.3064	0.02983	0.0963	0.06244	0.1742	0.02856	0.0263			0.01367	2.3053	0.01367	3.5273	0.01367	0.0033	0.01367	0.0092
0.02666	0.2958	0.03115	0.0998	0.04662	0.2941	0.03008	0.098	0.06294	0.1716	0.02856	0.0263			0.01378	2.3129	0.01378	3.5388	0.01378	0.0033	0.01378	0.0093
0.02666	0.3002	0.03115	0.1042	0.04662	0.302	0.03008	0.1059	0.06294	0.1926	0.02879	0.0158			0.01378	2.3227	0.01378	3.5561	0.01378	0.0034	0.01378	0.0093
0.02688	0.3037	0.0314	0.0998	0.04699	0.302	0.03032	0.0989	0.06345	0.1917	0.02879	0.0236			0.01389	2.3303	0.01389	3.5672	0.01389	0.0034	0.01389	0.0093
0.02688	0.302	0.0314	0.0989	0.04699	0.309	0.03032	0.0963	0.06345	0.1978	0.02902	0.0271			0.01389	2.3378	0.01389	3.5796	0.01389	0.0034	0.01389	0.0094
0.02709	0.2985	0.03165	0.1077	0.04737	0.3151	0.03056	0.0945	0.06396	0.1926	0.02902	0.021			0.014	2.3456	0.014	3.5886	0.014	0.0034	0.014	0.0094
0.02709	0.3099	0.03165	0.1033	0.04737	0.3177	0.03056	0.1042	0.06396	0.2004	0.02925	0.0201			0.014	2.3555	0.014	3.6	0.014	0.0034	0.014	0.0094
0.02731	0.3055	0.0319	0.1138	0.04774	0.3195	0.0308	0.1112	0.06447	0.1961	0.02925	0.0315			0.01411	2.36	0.01411	3.6104	0.01411	0.0034	0.01411	0.0095
0.02731	0.3055	0.0319	0.119	0.04774	0.3204	0.0308	0.1155	0.06447	0.1952	0.02948	0.0201			0.01411	2.3667	0.01411	3.6228	0.01411	0.0034	0.01411	0.0095
0.02752	0.316	0.03215	0.112	0.04812	0.3212	0.03105	0.1068	0.06497	0.1996	0.02948	0.0306			0.01422	2.3732	0.01422	3.6314	0.01422	0.0034	0.01422	0.0096
0.02752	0.3204	0.03215	0.1024	0.04812	0.3212	0.03105	0.1007	0.06497	0.2057	0.02971	0.0333			0.01422	2.3803	0.01422	3.6447	0.01422	0.0034	0.01422	0.0096
0.02774	0.3212	0.0324	0.0954	0.0485	0.3265	0.03129	0.1059	0.06548	0.2057	0.02971	0.035			0.01433	2.3866	0.01433	3.6542	0.01433	0.0035	0.01433	0.0096
0.02774	0.3204	0.0324	0.0954	0.0485	0.3212	0.03129	0.1112	0.06548	0.2127	0.02994	0.0333			0.01433	2.3943	0.01433	3.6679	0.01433	0.0035	0.01433	0.0096
0.02795	0.3212	0.03266	0.1024	0.04887	0.3274	0.03153	0.1103	0.06599	0.2013	0.02994	0.035			0.01444	2.4016	0.01444	3.6786	0.01444	0.0035	0.01444	0.0097
0.02795	0.323	0.03266	0.112	0.04887	0.3405	0.03153	0.1059	0.06599	0.1978	0.03017	0.0236			0.01444	2.4122	0.01444	3.6924	0.01444	0.0035	0.01444	0.0097
0.02817	0.3204	0.03291	0.1199	0.04925	0.344	0.03177	0.0989	0.0665	0.2022	0.03017	0.0158			0.01456	2.4194	0.01456	3.7024	0.01456	0.0035	0.01456	0.0097
0.02817	0.3204	0.03291	0.119	0.04925	0.3422	0.03177	0.1112	0.0665	0.2074	0.0304	0.0193			0.01456	2.4296	0.01456	3.7173	0.01456	0.0035	0.01456	0.0098
0.02838	0.3335	0.03316	0.1033	0.04962	0.3422	0.03202	0.1147	0.06701	0.2057	0.0304	0.0245			0.01467	2.4353	0.01467	3.7286	0.01467	0.0035	0.01467	0.0098
0.02838	0.3265	0.03316	0.0989	0.04962	0.3457	0.03202	0.1182	0.06701	0.2144	0.03063	0.0149			0.01467	2.4425	0.01467	3.7399	0.01467	0.0035	0.01467	0.0098
0.0286	0.323	0.03341	0.1147	0.05	0.3501	0.03226	0.1374	0.06751	0.2171	0.03063	0.0158			0.01478	2.4479	0.01478	3.7452	0.01478	0.0035	0.01478	0.0099
0.0286	0.323	0.03341	0.1199	0.05	0.3554	0.03226	0.1409	0.06751	0.2197	0.03086	0.0184			0.01478	2.4531	0.01478	3.7532	0.01478	0.0035	0.01478	0.0099
0.02881	0.3501	0.03366	0.1103	0.05038	0.3519	0.0325	0.14	0.06802	0.2258	0.03086	0.0193			0.01489	2.4572	0.01489	3.7603	0.01489	0.0035	0.01489	0.0099
0.02881	0.351	0.03366	0.1068	0.05038	0.3632	0.0325	0.126	0.06802	0.2074	0.03109	0.0158			0.01489	2.4617	0.01489	3.7708	0.01489	0.0035	0.01489	0.01
0.02903	0.3536	0.03391	0.1103	0.05075	0.3711	0.03274	0.1287	0.06853	0.2109	0.03109	0.0096			0.015	2.4653	0.015	3.7807	0.015	0.0036	0.015	0.01
0.02903	0.3501	0.03391	0.126	0.05075	0.3641	0.03274	0.1225	0.06853	0.2214	0.03132	0.0166			0.015	2.4731	0.015	3.7921	0.015	0.0036	0.015	0.0101
0.02924	0.3597	0.03416	0.1217	0.05113	0.3676	0.03299	0.1208	0.06904	0.2162	0.03132	0.0298			0.01511	2.4797	0.01511	3.8005	0.01511	0.0036	0.01511	0.0101
0.02924	0.3597	0.03416	0.1278	0.05113	0.3694	0.03299	0.1138	0.06904	0.2214	0.03155	0.0201			0.01511	2.4892	0.01511	3.8119	0.01511	0.0036	0.01511	0.0101
0.02946	0.3597	0.03441	0.1225	0.0515	0.3624	0.03323	0.1234	0.06954	0.2258	0.03155	0.0149			0.01522	2.4967	0.01522	3.8214	0.01522	0.0036	0.01522	0.0101
0.02946	0.3545	0.03441	0.119	0.0515	0.3685	0.03323	0.1295	0.06954	0.2197	0.03178	0.0219			0.01522	2.5047	0.01522	3.8362	0.01522	0.0036	0.01522	0.0102
0.02967	0.3632	0.03466	0.1199	0.05188	0.3676	0.03347	0.133	0.07005	0.2302	0.03178	0.0131			0.01533	2.5102	0.01533	3.8469	0.01533	0.0036	0.01533	0.0102
0.02967	0.372	0.03466	0.1182	0.05188	0.3632	0.03347	0.1295	0.07005	0.2232	0.03201	0.0131			0.01533	2.5167	0.01533	3.8594	0.01533	0.0036	0.01533	0.0102
0.02989	0.3711	0.03492	0.1199	0.05226	0.3746	0.03371	0.1278	0.07056	0.2206	0.03201	0.0114			0.01544	2.5246	0.01544	3.8684	0.01544	0.0036	0.01544	0.0103
0.02989	0.379	0.03492	0.1357	0.05226	0.3746	0.03371	0.1418	0.07056	0.232	0.03224	0.0201			0.01544	2.5341	0.01544	3.8795	0.01544	0.0037	0.01544	0.0103
0.0301	0.3816	0.03517	0.1418	0.05263	0.3816	0.03396	0.133	0.07107	0.2311	0.03224	0.0193			0.01556	2.54	0.01556	3.8877	0.01556	0.0037	0.01556	0.0103
0.0301	0.3895	0.03517	0.133	0.05263	0.3921	0.03396	0.1269	0.07107	0.2381	0.03247	0.0193			0.01556	2.5459	0.01556	3.899	0.01556	0.0037	0.01556	0.0104
0.03032	0.3869	0.03542	0.1435	0.05301	0.4018	0.0342	0.1182	0.07157	0.2346	0.03247	0.0201			0.01567	2.5505	0.01567	3.9074	0.01567	0.0037	0.01567	0.0104
0.03032	0.3825	0.03542	0.1357	0.05301	0.4018	0.0342	0.1269	0.07157	0.2337	0.0327	0.0236			0.01567	2.5579	0.01567	3.921	0.01567	0.0037	0.01567	0.0104
0.03053	0.3843	0.03567	0.1313	0.05338	0.3983	0.03444	0.1365	0.07208	0.2433	0.0327	0.0236			0.01578	2.5635	0.01578	3.9301	0.01578	0.0037	0.01578	0.0105
0.03053	0.3834	0.03567	0.1225	0.05338	0.4079	0.03444	0.1322	0.07208	0.2381	0.03293	0.0315			0.01578	2.5711	0.01578	3.9408	0.01578	0.0037	0.01578	0.0105
0.03075	0.3825	0.03592	0.133	0.05376	0.4061	0.03468	0.1252	0.07259	0.2433	0.03293	0.0289			0.01589	2.5772	0.01589	3.9515	0.01589	0.0037	0.01589	0.0105
0.03075	0.3886	0.03592	0.1365	0.05376	0.4018	0.03468	0.1304	0.07259	0.2477	0.03316	0.0236			0.01589	2.5878	0.01589	3.9644	0.01589	0.0037	0.01589	0.0106
0.03096	0.4009	0.03617	0.147	0.05414	0.4131	0.03493	0.1304	0.0731	0.2381	0.03316	0.0175			0.016	2.5934	0.016	3.9765	0.016	0.0037	0.016	0.0106
0.03096	0.4053	0.03617	0.1427	0.05414	0.4254	0.03493	0.1287	0.0731	0.2267	0.03339	0.028			0.016	2.6025	0.016	3.9901	0.016	0.0037	0.016	0.0106
0.03118	0.4149	0.03642	0.1444	0.05451	0.4263	0.03517	0.1357	0.0736	0.2328	0.03339	0.0271			0.01611	2.609	0.01611	4.0016	0.01611	0.0037	0.01611	0.0107
0.03118	0.407	0.03642	0.1339	0.05451	0.4306	0.03517	0.14	0.0736	0.2442	0.03362	0.0193			0.01611	2.6162	0.01611	4.0141	0.01611	0.0037	0.01611	0.0107
0.03139	0.4018	0.03667	0.14	0.05489	0.4298	0.03541	0.1295	0.07411	0.2495	0.03362	0.0149			0.01622	2.6226	0.01622	4.0214	0.01622	0.0038	0.01622	0.0107
0.03139	0.4114	0.03667	0.1287	0.05489	0.435	0.03541	0.1313	0.07411	0.2495	0.03385	0.0158			0.01622	2.6292	0.01622	4.0326	0.01622	0.0038	0.01622	0.0107
0.03161	0.4175	0.03693	0.1287	0.05526	0.4228	0.03565	0.1365	0.07462	0.2433	0.03385	0.0193			0.01633	2.6337	0.01633	4.0405	0.01633	0.0038	0.01633	0.0108
0.03161	0.4193	0.03693	0.1357	0.05526	0.4201	0.03565	0.1444	0.07462	0.2425	0.03408	0.0219			0.01633	2.64	0.01633	4.0488	0.01633	0.0038	0.01633	0.0108
0.03182	0.428	0.03718	0.1479	0.05564	0.428	0.0359	0.133	0.07513	0.2425	0.03408	0.0271			0.01644	2.6435	0.01644	4.0574	0.01644	0.0038	0.01644	0.0108
0.03182	0.4315	0.03718	0.1488	0.05564	0.4359	0.0359	0.1278	0.07513	0.246	0.03431	0.0228			0.01644	2.6506	0.01644	4.067	0.01644	0.0038	0.01644	0.0109
0.03204	0.4376	0.03743	0.1541	0.05602	0.4368	0.03614	0.133	0.07563	0.2425	0.03431	0.0114			0.01656	2.6569	0.01656	4.075	0.01656	0.0038	0.01656	0.0109
0.03204	0.4324	0.03743	0.1532	0.05602	0.4438	0.03614	0.1322	0.07563	0.2512	0.03454	0.007			0.01656	2.6646	0.01656	4.0864	0.01656	0.0038	0.01656	0.0109
0.03225	0.4324	0.03768	0.1567	0.05639	0.4411	0.03638	0.1322	0.07614	0.2495	0.03454	0.021			0.01667	2.6714	0.01667	4.095	0.01667	0.0038	0.01667	0.011
0.03225	0.4376	0.03768	0.1558	0.05639	0.4473	0.03638	0.1313	0.07614	0.2512	0.03477	0.0298			0.01667	2.6802	0.01667	4.1073	0.01667	0.0038	0.01667	0.011
0.03247	0.4376	0.03793	0.1541	0.05677	0.4481	0.03662	0.1287	0.07665	0.246	0.03477	0.0263			0.01678	2.6867	0.01678	4.1193	0.01678	0.0039	0.01678	0.0111
0.03247	0.4464	0.03793	0.1514	0.05677	0.4455	0.03662	0.1365	0.07665	0.2547	0.035	0.0201			0.01678	2.697	0.01678	4.1348	0.01678	0.0039	0.01678	0.0111
0.03268	0.4516	0.03818	0.1549	0.05714	0.4534	0.03687	0.1444	0.07716	0.2591	0.035	0.0245			0.01689	2.7037	0.01689	4.1465	0.01689	0.0039	0.01689	0.0111
0.03268	0.4481	0.03818	0.1681	0.05714	0.4516	0.03687	0.1497	0.07716	0.2713	0.03523	0.0175			0.01689	2.7116	0.01689	4.1597	0.01689	0.0039	0.01689	0.0112
0.0329	0.4481	0.03843	0.1541	0.05752	0.4499	0.03711	0.1418	0.07766	0.2818	0.03523	0.0149			0.017	2.7184	0.017	4.1693	0.017	0.0039	0.017	0.0112
0.0329	0.4508	0.03843	0.1611	0.05752	0.463	0.03711	0.1392	0.07766	0.2775	0.03546	0.0201			0.017	2.725	0.017	4.181	0.017	0.0039	0.017	0.0112
0.03311	0.4473	0.03868	0.1698	0.05789	0.4744	0.03735	0.1357	0.07817	0.2705	0.03546	0.0289			0.01711	2.7296	0.01711	4.1913	0.01711	0.0039	0.01711	0.0112
0.03311	0.4587	0.03868	0.1698	0.05789	0.477	0.03735	0.1392	0.07817	0.2661	0.03569	0.0359			0.01711	2.736	0.01711	4.2003	0.01711	0.0039	0.01711	0.0113
0.03333	0.4674	0.03893	0.1584	0.05827	0.47	0.03759	0.1409	0.07868	0.2652	0.03569	0.0245			0.01722	2.7424	0.01722	4.2092	0.01722	0.004	0.01722	0.0113
0.03333	0.4683	0.03893	0.1663	0.05827	0.4665	0.03759	0.1365	0.07868	0.2705	0.03592	0.0201			0.01722	2.7518	0.01722	4.2206	0.01722	0.0039	0.01722	0.0113
0.03354	0.4604	0.03919	0.1663	0.05865	0.4683	0.03784	0.1304	0.07919	0.2862	0.03592	0.0341			0.01733	2.7564	0.01733	4.2291	0.01733	0.0039	0.01733	0.0114
0.03354	0.4604	0.03919	0.1716	0.05865	0.477	0.03784	0.1339	0.07919	0.2862	0.03615	0.0333			0.01733	2.7649	0.01733	4.2439	0.01733	0.004	0.01733	0.0114
0.03376	0.456	0.03944	0.1751	0.05902	0.4849	0.03808	0.1409	0.0797	0.267	0.03615	0.0315			0.01744	2.7715	0.01744	4.2551	0.01744	0.004	0.01744	0.0115
0.03376	0.4665	0.03944	0.1794	0.05902	0.4814	0.03808	0.1392	0.0797	0.2687	0.03638	0.0254			0.01744	2.7812	0.01744	4.2711	0.01744	0.004	0.01744	0.0115
0.03397	0.4709	0.03969	0.1794	0.0594	0.491	0.03832	0.1313	0.0802	0.2757	0.03638	0.0228			0.01756	2.7905	0.01756	4.282	0.01756	0.004	0.01756	0.0115
0.03397	0.4805	0.03969	0.1751	0.0594	0.5042	0.03832	0.1435	0.0802	0.2818	0.03661	0.0158			0.01756	2.7993	0.01756	4.2964	0.01756	0.004	0.01756	0.0116
0.03419	0.4867	0.03994	0.1576	0.05977	0.5024	0.03856	0.1514	0.08071	0.2853	0.03661	0.0254			0.01767	2.8045	0.01767	4.3053	0.01767	0.004	0.01767	0.0116
0.03419	0.5094	0.03994	0.1707	0.05977	0.5015	0.03856	0.1523	0.08071	0.2976	0.03684	0.028			0.01767	2.8115	0.01767	4.3157	0.01767	0.004	0.01767	0.0116
0.0344	0.512	0.04019	0.1768	0.06015	0.5033	0.03881	0.1505	0.08122	0.2915	0.03684	0.0324			0.01778	2.8157	0.01778	4.323	0.01778	0.004	0.01778	0.0116
0.0344	0.505	0.04019	0.1786	0.06015	0.5112	0.03881	0.1462	0.08122	0.2941	0.03707	0.0306			0.01778	2.8211	0.01778	4.3331	0.01778	0.0041	0.01778	0.0117
0.03462	0.5015	0.04044	0.1812	0.06053	0.4989	0.03905	0.147	0.08173	0.2967	0.03707	0.0271			0.01789	2.8269	0.01789	4.3402	0.01789	0.0041	0.01789	0.0117
0.03462	0.5129	0.04044	0.1786	0.06053	0.5042	0.03905	0.1584	0.08173	0.281	0.03731	0.0131			0.01789	2.8327	0.01789	4.3507	0.01789	0.0041	0.01789	0.0118
0.03483	0.519	0.04069	0.1838	0.0609	0.519	0.03929	0.1532	0.08223	0.2836	0.03731	0.0166			0.018	2.8377	0.018	4.3589	0.018	0.0041	0.018	0.0118
0.03483	0.519	0.04069	0.1873	0.0609	0.5269	0.03929	0.1505	0.08223	0.2932	0.03754	0.0271			0.018	2.8464	0.018	4.3691	0.018	0.0041	0.018	0.0118
0.03505	0.519	0.04094	0.1838	0.06128	0.5252	0.03953	0.1558	0.08274	0.302	0.03754	0.0324			0.01811	2.8521	0.01811	4.3783	0.01811	0.0041	0.01811	0.0118
0.03505	0.5234	0.04094	0.1751	0.06128	0.5173	0.03953	0.1611	0.08274	0.309	0.03777	0.0263			0.01811	2.861	0.01811	4.3913	0.01811	0.0041	0.01811	0.0119
0.03526	0.5225	0.0412	0.1899	0.06165	0.5138	0.03978	0.1593	0.08325	0.3125	0.03777	0.0184			0.01822	2.8675	0.01822	4.4018	0.01822	0.0041	0.01822	0.0119
0.03526	0.5164	0.0412	0.2048	0.06165	0.5129	0.03978	0.1523	0.08325	0.295	0.038	0.0158			0.01822	2.8776	0.01822	4.4168	0.01822	0.0041	0.01822	0.0119
0.03548	0.5243	0.04145	0.1943	0.06203	0.5269	0.04002	0.1558	0.08376	0.2915	0.038	0.0193			0.01833	2.8848	0.01833	4.4274	0.01833	0.0041	0.01833	0.012
0.03548	0.5295	0.04145	0.2083	0.06203	0.5366	0.04002	0.1523	0.08376	0.295	0.03823	0.0263			0.01833	2.8936	0.01833	4.4412	0.01833	0.0041	0.01833	0.012
0.03569	0.5409	0.0417	0.2074	0.06241	0.5418	0.04026	0.1663	0.08426	0.3002	0.03823	0.0324			0.01844	2.9019	0.01844	4.4513	0.01844	0.0042	0.01844	0.012
0.03569	0.5453	0.0417	0.2092	0.06241	0.5497	0.04026	0.1637	0.08426	0.3055	0.03846	0.0333			0.01844	2.9079	0.01844	4.4632	0.01844	0.0042	0.01844	0.0121
0.03591	0.5383	0.04195	0.2066	0.06278	0.5418	0.0405	0.1523	0.08477	0.3037	0.03846	0.0385			0.01856	2.9117	0.01856	4.4717	0.01856	0.0042	0.01856	0.0121
0.03591	0.5497	0.04195	0.2039	0.06278	0.5339	0.0405	0.1611	0.08477	0.3107	0.03869	0.0341			0.01856	2.9189	0.01856	4.4824	0.01856	0.0042	0.01856	0.0121
0.03612	0.5549	0.0422	0.2039	0.06316	0.5322	0.04075	0.1619	0.08528	0.3046	0.03869	0.028			0.01867	2.9242	0.01867	4.4918	0.01867	0.0042	0.01867	0.0122
0.03612	0.5584	0.0422	0.2031	0.06316	0.5409	0.04075	0.1646	0.08528	0.3055	0.03892	0.0245			0.01867	2.9311	0.01867	4.5029	0.01867	0.0042	0.01867	0.0122
0.03634	0.5576	0.04245	0.2022	0.06353	0.5593	0.04099	0.1689	0.08579	0.302	0.03892	0.0131			0.01878	2.9364	0.01878	4.512	0.01878	0.0042	0.01878	0.0122
0.03634	0.5698	0.04245	0.2022	0.06353	0.5628	0.04099	0.1549	0.08579	0.3099	0.03915	0.0096			0.01878	2.9437	0.01878	4.5249	0.01878	0.0042	0.01878	0.0123
0.03655	0.5716	0.0427	0.2039	0.06391	0.5672	0.04123	0.1576	0.08629	0.3116	0.03915	0.0201			0.01889	2.9488	0.01889	4.5328	0.01889	0.0042	0.01889	0.0123
0.03655	0.5672	0.0427	0.2179	0.06391	0.5584	0.04123	0.1663	0.08629	0.3204	0.03938	0.0245			0.01889	2.9598	0.01889	4.5461	0.01889	0.0042	0.01889	0.0123
0.03677	0.5707	0.04295	0.2276	0.06429	0.5646	0.04147	0.1576	0.0868	0.3265	0.03938	0.021			0.019	2.9695	0.019	4.5572	0.019	0.0042	0.019	0.0124
0.03677	0.5707	0.04295	0.2171	0.06429	0.5698	0.04147	0.1576	0.0868	0.33	0.03961	0.0228			0.019	2.9794	0.019	4.57	0.019	0.0043	0.019	0.0124
0.03698	0.5803	0.04321	0.2101	0.06466	0.5637	0.04172	0.1619	0.08731	0.3291	0.03961	0.0333			0.01911	2.9839	0.01911	4.5813	0.01911	0.0043	0.01911	0.0124
0.03698	0.5864	0.04321	0.2153	0.06466	0.5733	0.04172	0.1777	0.08731	0.3239	0.03984	0.0324			0.01911	2.9897	0.01911	4.5932	0.01911	0.0043	0.01911	0.0125
0.0372	0.5934	0.04346	0.2153	0.06504	0.5698	0.04196	0.1751	0.08782	0.3212	0.03984	0.0333			0.01922	2.9919	0.01922	4.6005	0.01922	0.0043	0.01922	0.0125
0.0372	0.5952	0.04346	0.2162	0.06504	0.5829	0.04196	0.1768	0.08782	0.3291	0.04007	0.0289			0.01922	2.9966	0.01922	4.6097	0.01922	0.0043	0.01922	0.0125
0.03741	0.5978	0.04371	0.2223	0.06541	0.5829	0.0422	0.1724	0.08832	0.3317	0.04007	0.0306			0.01933	3.0015	0.01933	4.6161	0.01933	0.0043	0.01933	0.0126
0.03741	0.6171	0.04371	0.2197	0.06541	0.5856	0.0422	0.1733	0.08832	0.3405	0.0403	0.0201			0.01933	3.0064	0.01933	4.6247	0.01933	0.0043	0.01933	0.0126
0.03763	0.6232	0.04396	0.2293	0.06579	0.5917	0.04244	0.1803	0.08883	0.3431	0.0403	0.0236			0.01944	3.0108	0.01944	4.6313	0.01944	0.0043	0.01944	0.0126
0.03763	0.6223	0.04396	0.2285	0.06579	0.6004	0.04244	0.1794	0.08883	0.3422	0.04053	0.0324			0.01944	3.0179	0.01944	4.6415	0.01944	0.0043	0.01944	0.0126
0.03784	0.6215	0.04421	0.2249	0.06617	0.5969	0.04269	0.1786	0.08934	0.3387	0.04053	0.0271			0.01956	3.022	0.01956	4.6499	0.01956	0.0043	0.01956	0.0127
0.03784	0.6206	0.04421	0.2267	0.06617	0.6031	0.04269	0.1733	0.08934	0.3449	0.04076	0.0254			0.01956	3.029	0.01956	4.6627	0.01956	0.0043	0.01956	0.0127
0.03806	0.6215	0.04446	0.2381	0.06654	0.6048	0.04293	0.1637	0.08985	0.3457	0.04076	0.0271			0.01967	3.035	0.01967	4.6699	0.01967	0.0043	0.01967	0.0127
0.03806	0.632	0.04446	0.2381	0.06654	0.6127	0.04293	0.1619	0.08985	0.3466	0.04099	0.0245			0.01967	3.0419	0.01967	4.6824	0.01967	0.0043	0.01967	0.0128
0.03827	0.6381	0.04471	0.2416	0.06692	0.611	0.04317	0.1611	0.09036	0.3414	0.04099	0.0333			0.01978	3.0509	0.01978	4.6933	0.01978	0.0044	0.01978	0.0128
0.03827	0.6477	0.04471	0.2433	0.06692	0.6083	0.04317	0.1751	0.09036	0.3466	0.04122	0.0324			0.01978	3.0605	0.01978	4.7086	0.01978	0.0044	0.01978	0.0129
0.03849	0.6381	0.04496	0.2503	0.06729	0.6022	0.04341	0.1786	0.09086	0.3466	0.04122	0.0175			0.01989	3.0668	0.01989	4.7191	0.01989	0.0044	0.01989	0.0129
0.03849	0.6407	0.04496	0.2512	0.06729	0.6118	0.04341	0.1864	0.09086	0.3492	0.04145	0.0228			0.01989	3.0733	0.01989	4.7291	0.01989	0.0044	0.01989	0.0129
0.0387	0.6486	0.04521	0.2451	0.06767	0.6241	0.04366	0.1873	0.09137	0.3571	0.04145	0.0289			0.02	3.0772	0.02	4.7387	0.02	0.0044	0.02	0.0129
0.0387	0.6556	0.04521	0.2495	0.06767	0.6285	0.04366	0.1847	0.09137	0.3519	0.04168	0.0324			0.02	3.0841	0.02	4.7503	0.02	0.0045	0.02	0.013
0.03892	0.6643	0.04547	0.2547	0.06805	0.6258	0.0439	0.1873	0.09188	0.3519	0.04168	0.0368			0.02011	3.0884	0.02011	4.7575	0.02011	0.0045	0.02011	0.013
0.03892	0.6582	0.04547	0.2486	0.06805	0.632	0.0439	0.1821	0.09188	0.3554	0.04191	0.0438			0.02011	3.0939	0.02011	4.7658	0.02011	0.0045	0.02011	0.013
0.03913	0.6652	0.04572	0.2503	0.06842	0.6328	0.04414	0.1899	0.09239	0.3536	0.04191	0.0429			0.02022	3.0997	0.02022	4.7718	0.02022	0.0045	0.02022	0.0131
0.03913	0.6748	0.04572	0.2556	0.06842	0.639	0.04414	0.1961	0.09239	0.3589	0.04214	0.0385			0.02022	3.1077	0.02022	4.7853	0.02022	0.0045	0.02022	0.0131
0.03935	0.6766	0.04597	0.2565	0.0688	0.6442	0.04439	0.1952	0.09289	0.3606	0.04214	0.0315			0.02033	3.1117	0.02033	4.7951	0.02033	0.0045	0.02033	0.0131
0.03935	0.688	0.04597	0.2565	0.0688	0.6477	0.04439	0.1908	0.09289	0.3589	0.04237	0.0219			0.02033	3.1219	0.02033	4.8086	0.02033	0.0045	0.02033	0.0132
0.03956	0.6854	0.04622	0.26	0.06917	0.6512	0.04463	0.1838	0.0934	0.3615	0.04237	0.0315			0.02044	3.1283	0.02044	4.8204	0.02044	0.0045	0.02044	0.0132
0.03956	0.6862	0.04622	0.2696	0.06917	0.6547	0.04463	0.1768	0.0934	0.3615	0.0426	0.0315			0.02044	3.1361	0.02044	4.8339	0.02044	0.0045	0.02044	0.0132
0.03978	0.6915	0.04647	0.2661	0.06955	0.6512	0.04487	0.1777	0.09391	0.3589	0.0426	0.0245			0.02056	3.1423	0.02056	4.8424	0.02056	0.0045	0.02056	0.0133
0.03978	0.6967	0.04647	0.2705	0.06955	0.6521	0.04487	0.1856	0.09391	0.3589	0.04283	0.0096			0.02056	3.15	0.02056	4.8539	0.02056	0.0045	0.02056	0.0133
0.03999	0.7151	0.04672	0.2722	0.06992	0.6678	0.04511	0.1908	0.09442	0.3737	0.04283	0.0105			0.02067	3.1568	0.02067	4.8641	0.02067	0.0046	0.02067	0.0133
0.03999	0.7151	0.04672	0.2713	0.06992	0.6696	0.04511	0.1969	0.09442	0.3834	0.04306	0.0184			0.02067	3.1635	0.02067	4.8753	0.02067	0.0045	0.02067	0.0134
0.04021	0.723	0.04697	0.2775	0.0703	0.6661	0.04536	0.1969	0.09492	0.3799	0.04306	0.0271			0.02078	3.1694	0.02078	4.8814	0.02078	0.0046	0.02078	0.0134
0.04021	0.7116	0.04697	0.2722	0.0703	0.667	0.04536	0.1821	0.09492	0.3781	0.04329	0.0341			0.02078	3.1752	0.02078	4.8917	0.02078	0.0046	0.02078	0.0134
0.04042	0.7125	0.04722	0.2652	0.07068	0.6766	0.0456	0.1812	0.09543	0.3764	0.04329	0.0368			0.02089	3.1795	0.02089	4.901	0.02089	0.0046	0.02089	0.0135
0.04042	0.7169	0.04722	0.2722	0.07068	0.681	0.0456	0.1838	0.09543	0.3843	0.04352	0.0403			0.02089	3.1854	0.02089	4.9107	0.02089	0.0046	0.02089	0.0135
0.04064	0.7352	0.04748	0.2801	0.07105	0.681	0.04584	0.1987	0.09594	0.3939	0.04352	0.0411			0.021	3.1889	0.021	4.918	0.021	0.0046	0.021	0.0135
0.04064	0.7396	0.04748	0.2871	0.07105	0.6906	0.04584	0.1996	0.09594	0.3913	0.04375	0.0298			0.021	3.1944	0.021	4.9289	0.021	0.0046	0.021	0.0135
0.04085	0.7387	0.04773	0.2906	0.07143	0.6862	0.04608	0.2004	0.09645	0.386	0.04375	0.0271			0.02111	3.1998	0.02111	4.9369	0.02111	0.0046	0.02111	0.0136
0.04085	0.7282	0.04773	0.2967	0.07143	0.6897	0.04608	0.1969	0.09645	0.3913	0.04398	0.0236			0.02111	3.209	0.02111	4.9497	0.02111	0.0046	0.02111	0.0136
0.04107	0.737	0.04798	0.3011	0.0718	0.7055	0.04633	0.1943	0.09695	0.3869	0.04398	0.0289			0.02122	3.2154	0.02122	4.9601	0.02122	0.0046	0.02122	0.0136
0.04107	0.7475	0.04798	0.3055	0.0718	0.7002	0.04633	0.1952	0.09695	0.393	0.04421	0.0298			0.02122	3.2248	0.02122	4.9743	0.02122	0.0046	0.02122	0.0137
0.04128	0.751	0.04823	0.295	0.07218	0.7046	0.04657	0.2031	0.09746	0.3878	0.04421	0.0289			0.02133	3.233	0.02133	4.9863	0.02133	0.0046	0.02133	0.0137
0.04128	0.7562	0.04823	0.2967	0.07218	0.7064	0.04657	0.2101	0.09746	0.3983	0.04444	0.028			0.02133	3.2431	0.02133	5.0001	0.02133	0.0047	0.02133	0.0138
0.0415	0.7545	0.04848	0.295	0.07256	0.7072	0.04681	0.1952	0.09797	0.3948	0.04444	0.0306			0.02144	3.2485	0.02144	5.0102	0.02144	0.0047	0.02144	0.0138
0.0415	0.7624	0.04848	0.2941	0.07256	0.7072	0.04681	0.1978	0.09797	0.4035	0.04467	0.0341			0.02144	3.2548	0.02144	5.0219	0.02144	0.0047	0.02144	0.0138
0.04171	0.7676	0.04873	0.2958	0.07293	0.7169	0.04705	0.2004	0.09848	0.414	0.04467	0.0376			0.02156	3.2591	0.02156	5.0298	0.02156	0.0047	0.02156	0.0139
0.04171	0.7781	0.04873	0.3002	0.07293	0.7177	0.04705	0.1882	0.09848	0.4105	0.0449	0.0271			0.02156	3.266	0.02156	5.0404	0.02156	0.0047	0.02156	0.0139
0.04193	0.7869	0.04898	0.2993	0.07331	0.73	0.0473	0.1943	0.09898	0.4088	0.0449	0.0359			0.02167	3.2697	0.02167	5.05	0.02167	0.0047	0.02167	0.0139
0.04193	0.7921	0.04898	0.3099	0.07331	0.7326	0.0473	0.1952	0.09898	0.4096	0.04513	0.0446			0.02167	3.2772	0.02167	5.0607	0.02167	0.0047	0.02167	0.014
0.04214	0.7843	0.04923	0.316	0.07368	0.7361	0.04754	0.2004	0.09949	0.4026	0.04513	0.0464			0.02178	3.2836	0.02178	5.0681	0.02178	0.0047	0.02178	0.014
0.04214	0.7956	0.04923	0.3195	0.07368	0.7536	0.04754	0.2092	0.09949	0.4088	0.04536	0.0385			0.02178	3.2935	0.02178	5.0796	0.02178	0.0047	0.02178	0.014
0.04236	0.8184	0.04949	0.3247	0.07406	0.7492	0.04778	0.2101	0.1	0.4201	0.04536	0.0315			0.02189	3.3016	0.02189	5.0908	0.02189	0.0047	0.02189	0.0141
0.04236	0.8166	0.04949	0.337	0.07406	0.7475	0.04778	0.2223	0.1	0.421	0.04559	0.0324			0.02189	3.3086	0.02189	5.1047	0.02189	0.0047	0.02189	0.0141
0.04257	0.807	0.04974	0.33	0.07444	0.7475	0.04802	0.2223	0.10051	0.4149	0.04559	0.0341			0.022	3.315	0.022	5.1139	0.022	0.0047	0.022	0.0141
0.04257	0.8114	0.04974	0.3379	0.07444	0.751	0.04802	0.2118	0.10051	0.4201	0.04582	0.0306			0.022	3.3219	0.022	5.1276	0.022	0.0047	0.022	0.0142
0.04279	0.8201	0.04999	0.33	0.07481	0.7554	0.04827	0.2127	0.10102	0.4175	0.04582	0.0315			0.02211	3.3293	0.02211	5.1393	0.02211	0.0048	0.02211	0.0142
0.04279	0.8341	0.04999	0.3274	0.07481	0.7571	0.04827	0.2118	0.10102	0.4263	0.04605	0.0306			0.02211	3.3366	0.02211	5.1508	0.02211	0.0048	0.02211	0.0142
0.043	0.8447	0.05024	0.3239	0.07519	0.758	0.04851	0.2153	0.10152	0.421	0.04605	0.028			0.02222	3.3415	0.02222	5.1604	0.02222	0.0048	0.02222	0.0143
0.043	0.8385	0.05024	0.3387	0.07519	0.758	0.04851	0.2223	0.10152	0.4333	0.04629	0.028			0.02222	3.3477	0.02222	5.1711	0.02222	0.0048	0.02222	0.0143
0.04322	0.8359	0.05049	0.3449	0.07556	0.7641	0.04875	0.2232	0.10203	0.4254	0.04629	0.0306			0.02233	3.3515	0.02233	5.1767	0.02233	0.0048	0.02233	0.0143
0.04322	0.8499	0.05049	0.3431	0.07556	0.7659	0.04875	0.2136	0.10203	0.4368	0.04652	0.0289			0.02233	3.3561	0.02233	5.1845	0.02233	0.0048	0.02233	0.0144
0.04343	0.8639	0.05074	0.3449	0.07594	0.765	0.04899	0.2179	0.10254	0.4429	0.04652	0.0376			0.02244	3.36	0.02244	5.1906	0.02244	0.0049	0.02244	0.0144
0.04343	0.877	0.05074	0.3475	0.07594	0.7799	0.04899	0.2188	0.10254	0.442	0.04675	0.0333			0.02244	3.3666	0.02244	5.2009	0.02244	0.0049	0.02244	0.0144
0.04365	0.8727	0.05099	0.3545	0.07632	0.7974	0.04924	0.2223	0.10305	0.442	0.04675	0.0298			0.02256	3.3736	0.02256	5.209	0.02256	0.0049	0.02256	0.0145
0.04365	0.8648	0.05099	0.3571	0.07632	0.7948	0.04924	0.2214	0.10305	0.4446	0.04698	0.0236			0.02256	3.3827	0.02256	5.2212	0.02256	0.0049	0.02256	0.0145
0.04386	0.8735	0.05124	0.3615	0.07669	0.7983	0.04948	0.2285	0.10355	0.4438	0.04698	0.0201			0.02267	3.3892	0.02267	5.2327	0.02267	0.0049	0.02267	0.0145
0.04386	0.877	0.05124	0.3676	0.07669	0.8088	0.04948	0.2162	0.10355	0.4464	0.04721	0.0385			0.02267	3.3978	0.02267	5.2482	0.02267	0.0049	0.02267	0.0145
0.04408	0.8823	0.05149	0.372	0.07707	0.807	0.04972	0.2188	0.10406	0.4481	0.04721	0.0359			0.02278	3.4033	0.02278	5.2591	0.02278	0.0049	0.02278	0.0146
0.04408	0.8963	0.05149	0.3702	0.07707	0.8044	0.04972	0.2311	0.10406	0.4604	0.04744	0.0306			0.02278	3.4112	0.02278	5.2728	0.02278	0.0049	0.02278	0.0146
0.04429	0.8972	0.05175	0.3641	0.07744	0.8018	0.04996	0.2328	0.10457	0.4613	0.04744	0.0359			0.02289	3.4175	0.02289	5.2807	0.02289	0.0049	0.02289	0.0146
0.04429	0.9068	0.05175	0.3632	0.07744	0.8	0.04996	0.232	0.10457	0.4595	0.04767	0.0271			0.02289	3.4244	0.02289	5.295	0.02289	0.0049	0.02289	0.0147
0.04451	0.9208	0.052	0.3729	0.07782	0.8026	0.05021	0.2276	0.10508	0.4665	0.04767	0.028			0.023	3.4308	0.023	5.3035	0.023	0.0049	0.023	0.0147
0.04451	0.9103	0.052	0.3851	0.07782	0.8035	0.05021	0.2311	0.10508	0.4639	0.0479	0.0306			0.023	3.4373	0.023	5.3135	0.023	0.0049	0.023	0.0147
0.04472	0.9121	0.05225	0.3974	0.0782	0.8184	0.05045	0.239	0.10558	0.4525	0.0479	0.0324			0.02311	3.4429	0.02311	5.3212	0.02311	0.005	0.02311	0.0148
0.04472	0.9234	0.05225	0.3878	0.0782	0.8245	0.05045	0.232	0.10558	0.47	0.04813	0.0438			0.02311	3.4501	0.02311	5.3315	0.02311	0.005	0.02311	0.0148
0.04494	0.9287	0.0525	0.3694	0.07857	0.8271	0.05069	0.2258	0.10609	0.47	0.04813	0.0481			0.02322	3.4547	0.02322	5.3386	0.02322	0.005	0.02322	0.0148
0.04494	0.9479	0.0525	0.3869	0.07857	0.8377	0.05069	0.2258	0.10609	0.4735	0.04836	0.0403			0.02322	3.4628	0.02322	5.3509	0.02322	0.005	0.02322	0.0149
0.04515	0.9654	0.05275	0.4009	0.07895	0.8394	0.05093	0.2223	0.1066	0.4823	0.04836	0.0385			0.02333	3.4683	0.02333	5.3615	0.02333	0.005	0.02333	0.0149
0.04515	0.9549	0.05275	0.4079	0.07895	0.8394	0.05093	0.232	0.1066	0.4797	0.04859	0.0341			0.02333	3.4771	0.02333	5.3764	0.02333	0.005	0.02333	0.0149
0.04537	0.9506	0.053	0.4105	0.07932	0.849	0.05118	0.2372	0.10711	0.477	0.04859	0.0368			0.02344	3.4835	0.02344	5.3873	0.02344	0.005	0.02344	0.015
0.04537	0.9567	0.053	0.407	0.07932	0.8482	0.05118	0.2433	0.10711	0.477	0.04882	0.0254			0.02344	3.4926	0.02344	5.3994	0.02344	0.005	0.02344	0.015
0.04558	0.9619	0.05325	0.4018	0.0797	0.8508	0.05142	0.239	0.10761	0.4832	0.04882	0.0245			0.02356	3.4993	0.02356	5.4086	0.02356	0.005	0.02356	0.015
0.04558	0.9724	0.05325	0.4009	0.0797	0.8534	0.05142	0.2302	0.10761	0.4893	0.04905	0.028			0.02356	3.505	0.02356	5.4184	0.02356	0.005	0.02356	0.0151
0.0458	0.9768	0.0535	0.4149	0.08008	0.863	0.05166	0.2363	0.10812	0.4893	0.04905	0.0368			0.02367	3.5085	0.02367	5.4259	0.02367	0.005	0.02367	0.0151
0.0458	0.9759	0.0535	0.4158	0.08008	0.863	0.05166	0.2503	0.10812	0.5068	0.04928	0.0403			0.02367	3.5151	0.02367	5.4355	0.02367	0.005	0.02367	0.0151
0.04601	0.9786	0.05376	0.4105	0.08045	0.8552	0.0519	0.2495	0.10863	0.5033	0.04928	0.0394			0.02378	3.5183	0.02378	5.4412	0.02378	0.0051	0.02378	0.0152
0.04601	0.9908	0.05376	0.4123	0.08045	0.8569	0.0519	0.2486	0.10863	0.5024	0.04951	0.0429			0.02378	3.5235	0.02378	5.4506	0.02378	0.0051	0.02378	0.0152
0.04623	1.0005	0.05401	0.4149	0.08083	0.8665	0.05215	0.2407	0.10914	0.5085	0.04951	0.0376			0.02389	3.529	0.02389	5.4554	0.02389	0.0051	0.02389	0.0152
0.04623	1.0075	0.05401	0.4245	0.08083	0.8674	0.05215	0.2433	0.10914	0.5068	0.04974	0.049			0.02389	3.5346	0.02389	5.4645	0.02389	0.0051	0.02389	0.0153
0.04644	1.0223	0.05426	0.4438	0.0812	0.8718	0.05239	0.2495	0.10964	0.5094	0.04974	0.0516			0.024	3.5366	0.024	5.4733	0.024	0.0051	0.024	0.0153
0.04644	1.0232	0.05426	0.4464	0.0812	0.8727	0.05239	0.253	0.10964	0.5068	0.04997	0.0359			0.024	3.5434	0.024	5.4843	0.024	0.0051	0.024	0.0153
0.04666	1.0285	0.05451	0.4438	0.08158	0.8753	0.05263	0.253	0.11015	0.505	0.04997	0.0254			0.02411	3.5496	0.02411	5.4942	0.02411	0.0052	0.02411	0.0154
0.04666	1.0311	0.05451	0.4481	0.08158	0.8814	0.05263	0.2503	0.11015	0.5085	0.0502	0.0245			0.02411	3.5595	0.02411	5.5066	0.02411	0.0051	0.02411	0.0154
0.04687	1.0398	0.05476	0.4473	0.08195	0.9015	0.05287	0.2512	0.11066	0.5033	0.0502	0.0341			0.02422	3.5668	0.02422	5.516	0.02422	0.0052	0.02422	0.0154
0.04687	1.0495	0.05476	0.4534	0.08195	0.8989	0.05287	0.2451	0.11066	0.5155	0.05043	0.0324			0.02422	3.574	0.02422	5.5286	0.02422	0.0052	0.02422	0.0154
0.04709	1.0661	0.05501	0.463	0.08233	0.8937	0.05312	0.2416	0.11117	0.5217	0.05043	0.0341			0.02433	3.579	0.02433	5.5367	0.02433	0.0051	0.02433	0.0154
0.04709	1.067	0.05501	0.4674	0.08233	0.9024	0.05312	0.2477	0.11117	0.5278	0.05066	0.035			0.02433	3.584	0.02433	5.5472	0.02433	0.0051	0.02433	0.0155
0.0473	1.074	0.05526	0.4674	0.08271	0.8998	0.05336	0.2626	0.11168	0.5243	0.05066	0.0315			0.02444	3.5884	0.02444	5.5543	0.02444	0.0052	0.02444	0.0155
0.0473	1.0775	0.05526	0.4657	0.08271	0.9164	0.05336	0.2661	0.11168	0.5182	0.05089	0.0289			0.02444	3.5957	0.02444	5.5658	0.02444	0.0052	0.02444	0.0156
0.04752	1.0731	0.05551	0.4595	0.08308	0.9199	0.0536	0.2582	0.11218	0.5278	0.05089	0.0341			0.02456	3.601	0.02456	5.5744	0.02456	0.0052	0.02456	0.0156
0.04752	1.0827	0.05551	0.4683	0.08308	0.9217	0.0536	0.2617	0.11218	0.5409	0.05112	0.0376			0.02456	3.6081	0.02456	5.5855	0.02456	0.0052	0.02456	0.0156
0.04773	1.088	0.05576	0.4657	0.08346	0.9234	0.05384	0.2565	0.11269	0.5427	0.05112	0.0394			0.02467	3.6127	0.02467	5.5925	0.02467	0.0052	0.02467	0.0157
0.04773	1.0932	0.05576	0.4762	0.08346	0.9208	0.05384	0.2565	0.11269	0.5444	0.05135	0.0315			0.02467	3.6193	0.02467	5.604	0.02467	0.0052	0.02467	0.0157
0.04795	1.1002	0.05602	0.4805	0.08383	0.9339	0.05409	0.2547	0.1132	0.5532	0.05135	0.0411			0.02478	3.6229	0.02478	5.6122	0.02478	0.0052	0.02478	0.0157
0.04795	1.1046	0.05602	0.4902	0.08383	0.9383	0.05409	0.2617	0.1132	0.5479	0.05158	0.042			0.02478	3.6291	0.02478	5.6228	0.02478	0.0053	0.02478	0.0158
0.04816	1.1072	0.05627	0.498	0.08421	0.9374	0.05433	0.267	0.11371	0.5471	0.05158	0.0385			0.02489	3.6356	0.02489	5.6324	0.02489	0.0053	0.02489	0.0158
0.04816	1.109	0.05627	0.5015	0.08421	0.9523	0.05433	0.2582	0.11371	0.5471	0.05181	0.0324			0.02489	3.6441	0.02489	5.6454	0.02489	0.0053	0.02489	0.0158
0.04838	1.1107	0.05652	0.4937	0.08459	0.9488	0.05457	0.2678	0.11421	0.5479	0.05181	0.0228			0.025	3.6512	0.025	5.6564	0.025	0.0053	0.025	0.0159
0.04838	1.1204	0.05652	0.4963	0.08459	0.9436	0.05457	0.2722	0.11421	0.5497	0.05204	0.0175			0.025	3.6598	0.025	5.6675	0.025	0.0053	0.025	0.0159
0.04859	1.13	0.05677	0.5059	0.08496	0.9462	0.05481	0.2696	0.11472	0.5514	0.05204	0.0175			0.02511	3.6654	0.02511	5.6762	0.02511	0.0053	0.02511	0.0159
0.04859	1.1484	0.05677	0.5164	0.08496	0.9409	0.05481	0.274	0.11472	0.5584	0.05227	0.0245			0.02511	3.6723	0.02511	5.6853	0.02511	0.0053	0.02511	0.0159
0.04881	1.1545	0.05702	0.5164	0.08534	0.9409	0.05506	0.2652	0.11523	0.5523	0.05227	0.0315			0.02522	3.6765	0.02522	5.6944	0.02522	0.0053	0.02522	0.016
0.04881	1.1598	0.05702	0.5304	0.08534	0.9663	0.05506	0.2565	0.11523	0.5611	0.0525	0.0438			0.02522	3.6801	0.02522	5.7038	0.02522	0.0053	0.02522	0.016
0.04902	1.1589	0.05727	0.5331	0.08571	0.9689	0.0553	0.2582	0.11574	0.5663	0.0525	0.0464			0.02533	3.6846	0.02533	5.7115	0.02533	0.0053	0.02533	0.0161
0.04902	1.1764	0.05727	0.5269	0.08571	0.9672	0.0553	0.2713	0.11574	0.5786	0.05273	0.0621			0.02533	3.6912	0.02533	5.7198	0.02533	0.0053	0.02533	0.0161
0.04924	1.1904	0.05752	0.5234	0.08609	0.9681	0.05554	0.2801	0.11624	0.5751	0.05273	0.0569			0.02544	3.6962	0.02544	5.7262	0.02544	0.0054	0.02544	0.0161
0.04924	1.1956	0.05752	0.5357	0.08609	0.9646	0.05554	0.2722	0.11624	0.5742	0.05296	0.0429			0.02544	3.7027	0.02544	5.7365	0.02544	0.0054	0.02544	0.0162
0.04945	1.1956	0.05777	0.5418	0.08647	0.9654	0.05578	0.2678	0.11675	0.5759	0.05296	0.0289			0.02556	3.7064	0.02556	5.7457	0.02556	0.0054	0.02556	0.0162
0.04945	1.186	0.05777	0.5514	0.08647	0.9786	0.05578	0.2678	0.11675	0.5768	0.05319	0.0254			0.02556	3.7144	0.02556	5.7599	0.02556	0.0054	0.02556	0.0163
0.04967	1.1939	0.05803	0.5549	0.08684	0.9847	0.05603	0.2687	0.11726	0.5768	0.05319	0.0245			0.02567	3.7214	0.02567	5.7698	0.02567	0.0054	0.02567	0.0163
0.04967	1.207	0.05803	0.5549	0.08684	0.9978	0.05603	0.2897	0.11726	0.5768	0.05342	0.028			0.02567	3.7293	0.02567	5.783	0.02567	0.0054	0.02567	0.0163
0.04988	1.207	0.05828	0.5628	0.08722	0.9952	0.05627	0.2801	0.11777	0.5768	0.05342	0.0359			0.02578	3.7361	0.02578	5.7932	0.02578	0.0054	0.02578	0.0163
0.04988	1.2105	0.05828	0.5654	0.08722	0.9847	0.05627	0.281	0.11777	0.5873	0.05365	0.035			0.02578	3.7449	0.02578	5.8041	0.02578	0.0054	0.02578	0.0164
0.0501	1.2298	0.05853	0.5628	0.08759	0.9829	0.05651	0.2827	0.11827	0.5864	0.05365	0.0315			0.02589	3.7508	0.02589	5.8136	0.02589	0.0054	0.02589	0.0164
0.0501	1.2543	0.05853	0.5689	0.08759	0.9935	0.05651	0.2845	0.11827	0.6004	0.05388	0.0429			0.02589	3.7574	0.02589	5.825	0.02589	0.0054	0.02589	0.0164
0.05031	1.2569	0.05878	0.5751	0.08797	0.9917	0.05675	0.2757	0.11878	0.5952	0.05388	0.0403			0.026	3.7623	0.026	5.8322	0.026	0.0054	0.026	0.0164
0.05031	1.2744	0.05878	0.5794	0.08797	0.9978	0.05675	0.2853	0.11878	0.5961	0.05411	0.0385			0.026	3.7685	0.026	5.8427	0.026	0.0054	0.026	0.0165
0.05053	1.2823	0.05903	0.5873	0.08835	1.0022	0.057	0.2888	0.11929	0.5943	0.05411	0.0359			0.02611	3.7725	0.02611	5.8492	0.02611	0.0054	0.02611	0.0165
0.05053	1.2779	0.05903	0.5777	0.08835	1.0171	0.057	0.2897	0.11929	0.6013	0.05434	0.0429			0.02611	3.7798	0.02611	5.8597	0.02611	0.0055	0.02611	0.0165
0.05074	1.2805	0.05928	0.5707	0.08872	1.0241	0.05724	0.3002	0.1198	0.5978	0.05434	0.0455			0.02622	3.7857	0.02622	5.8682	0.02622	0.0055	0.02622	0.0166
0.05074	1.2744	0.05928	0.5873	0.08872	1.0197	0.05724	0.2967	0.1198	0.6039	0.05457	0.0359			0.02622	3.7922	0.02622	5.8805	0.02622	0.0055	0.02622	0.0166
0.05096	1.2805	0.05953	0.5908	0.0891	1.0232	0.05748	0.2941	0.1203	0.6118	0.05457	0.042			0.02633	3.7973	0.02633	5.8927	0.02633	0.0055	0.02633	0.0166
0.05096	1.2937	0.05953	0.6057	0.0891	1.0223	0.05748	0.2923	0.1203	0.6215	0.0548	0.0438			0.02633	3.8072	0.02633	5.9069	0.02633	0.0055	0.02633	0.0167
0.05117	1.3068	0.05978	0.6101	0.08947	1.0197	0.05772	0.2958	0.12081	0.6276	0.0548	0.0525			0.02644	3.8134	0.02644	5.9159	0.02644	0.0055	0.02644	0.0167
0.05117	1.3086	0.05978	0.6127	0.08947	1.0328	0.05772	0.2967	0.12081	0.6311	0.05503	0.0411			0.02644	3.8202	0.02644	5.9294	0.02644	0.0055	0.02644	0.0167
0.05139	1.3094	0.06004	0.6162	0.08985	1.0337	0.05797	0.2853	0.12132	0.6276	0.05503	0.0368			0.02656	3.8259	0.02656	5.9384	0.02656	0.0055	0.02656	0.0167
0.05139	1.3138	0.06004	0.625	0.08985	1.0433	0.05797	0.2932	0.12132	0.632	0.05526	0.0438			0.02656	3.8317	0.02656	5.948	0.02656	0.0055	0.02656	0.0168
0.0516	1.3243	0.06029	0.6258	0.09023	1.0477	0.05821	0.3002	0.12183	0.6328	0.05526	0.0508			0.02667	3.8359	0.02667	5.9555	0.02667	0.0056	0.02667	0.0168
0.0516	1.3409	0.06029	0.618	0.09023	1.0608	0.05821	0.3072	0.12183	0.6355	0.0555	0.0473			0.02667	3.8416	0.02667	5.9628	0.02667	0.0056	0.02667	0.0169
0.05182	1.3523	0.06054	0.6276	0.0906	1.0705	0.05845	0.2967	0.12234	0.6372	0.0555	0.0368			0.02678	3.845	0.02678	5.9689	0.02678	0.0056	0.02678	0.0169
0.05182	1.3628	0.06054	0.6276	0.0906	1.067	0.05845	0.2941	0.12234	0.646	0.05573	0.0315			0.02678	3.8512	0.02678	5.9776	0.02678	0.0056	0.02678	0.0169
0.05203	1.3628	0.06079	0.6381	0.09098	1.0731	0.0587	0.3028	0.12284	0.6477	0.05573	0.0411			0.02689	3.8547	0.02689	5.9857	0.02689	0.0056	0.02689	0.017
0.05203	1.3742	0.06079	0.6416	0.09098	1.081	0.0587	0.3011	0.12284	0.6512	0.05596	0.0306			0.02689	3.86	0.02689	5.9959	0.02689	0.0056	0.02689	0.017
0.05225	1.3821	0.06104	0.6521	0.09135	1.0862	0.05894	0.2888	0.12335	0.6591	0.05596	0.035			0.027	3.8644	0.027	6.0037	0.027	0.0056	0.027	0.017
0.05225	1.3821	0.06104	0.6591	0.09135	1.0827	0.05894	0.2862	0.12335	0.6512	0.05619	0.0368			0.027	3.8725	0.027	6.0163	0.027	0.0056	0.027	0.0171
0.05246	1.3856	0.06129	0.6582	0.09173	1.0757	0.05918	0.3002	0.12386	0.6407	0.05619	0.0455			0.02711	3.8799	0.02711	6.0266	0.02711	0.0056	0.02711	0.0171
0.05246	1.3961	0.06129	0.6591	0.09173	1.074	0.05918	0.3116	0.12386	0.6556	0.05642	0.0341			0.02711	3.8895	0.02711	6.0393	0.02711	0.0057	0.02711	0.0171
0.05268	1.4066	0.06154	0.6643	0.09211	1.0757	0.05942	0.2985	0.12437	0.6635	0.05642	0.0298			0.02722	3.8951	0.02722	6.0511	0.02722	0.0057	0.02722	0.0172
0.05268	1.4171	0.06154	0.6687	0.09211	1.0836	0.05942	0.3002	0.12437	0.674	0.05665	0.0245			0.02722	3.9022	0.02722	6.063	0.02722	0.0057	0.02722	0.0172
0.05289	1.4311	0.06179	0.6757	0.09248	1.0994	0.05967	0.3072	0.12487	0.6635	0.05665	0.0271			0.02733	3.9064	0.02733	6.0713	0.02733	0.0057	0.02733	0.0172
0.05289	1.4363	0.06179	0.6792	0.09248	1.0959	0.05967	0.3195	0.12487	0.6757	0.05688	0.0385			0.02733	3.9138	0.02733	6.0857	0.02733	0.0057	0.02733	0.0172
0.05311	1.4451	0.06204	0.6854	0.09286	1.1055	0.05991	0.3204	0.12538	0.6801	0.05688	0.0508			0.02744	3.9194	0.02744	6.0929	0.02744	0.0057	0.02744	0.0173
0.05311	1.4425	0.06204	0.6941	0.09286	1.1055	0.05991	0.3169	0.12538	0.6722	0.05711	0.0595			0.02744	3.9259	0.02744	6.1015	0.02744	0.0057	0.02744	0.0173
0.05332	1.4434	0.0623	0.6915	0.09323	1.1002	0.06015	0.3064	0.12589	0.6766	0.05711	0.0569			0.02756	3.9318	0.02756	6.1098	0.02756	0.0057	0.02756	0.0173
0.05332	1.467	0.0623	0.6967	0.09323	1.1107	0.06015	0.3037	0.12589	0.6862	0.05734	0.0516			0.02756	3.9379	0.02756	6.1201	0.02756	0.0057	0.02756	0.0174
0.05354	1.4714	0.06255	0.7064	0.09361	1.123	0.06039	0.316	0.1264	0.695	0.05734	0.0394			0.02767	3.9429	0.02767	6.1294	0.02767	0.0057	0.02767	0.0174
0.05354	1.4775	0.06255	0.7072	0.09361	1.1177	0.06039	0.3186	0.1264	0.6924	0.05757	0.0394			0.02767	3.948	0.02767	6.1411	0.02767	0.0057	0.02767	0.0174
0.05375	1.4801	0.0628	0.7055	0.09398	1.1239	0.06064	0.3221	0.1269	0.6967	0.05757	0.0411			0.02778	3.9519	0.02778	6.1524	0.02778	0.0057	0.02778	0.0175
0.05375	1.4836	0.0628	0.7212	0.09398	1.1431	0.06064	0.3204	0.1269	0.6941	0.0578	0.0455			0.02778	3.9603	0.02778	6.1649	0.02778	0.0057	0.02778	0.0175
0.05397	1.4985	0.06305	0.7247	0.09436	1.1466	0.06088	0.3212	0.12741	0.7064	0.0578	0.0455			0.02789	3.9679	0.02789	6.1737	0.02789	0.0058	0.02789	0.0175
0.05397	1.5221	0.06305	0.7204	0.09436	1.1291	0.06088	0.3177	0.12741	0.7099	0.05803	0.0394			0.02789	3.9764	0.02789	6.1874	0.02789	0.0058	0.02789	0.0176
0.05418	1.5239	0.0633	0.7361	0.09474	1.1309	0.06112	0.3134	0.12792	0.709	0.05803	0.0473			0.028	3.9833	0.028	6.1961	0.028	0.0058	0.028	0.0176
0.05418	1.5274	0.0633	0.7431	0.09474	1.1379	0.06112	0.3204	0.12792	0.7072	0.05826	0.0411			0.028	3.9909	0.028	6.2077	0.028	0.0058	0.028	0.0176
0.0544	1.5335	0.06355	0.744	0.09511	1.1405	0.06136	0.3282	0.12843	0.7064	0.05826	0.0473			0.02811	3.9955	0.02811	6.2155	0.02811	0.0058	0.02811	0.0177
0.0544	1.5431	0.06355	0.7571	0.09511	1.151	0.06136	0.33	0.12843	0.7169	0.05849	0.0429			0.02811	4.0012	0.02811	6.2226	0.02811	0.0058	0.02811	0.0177
0.05461	1.5501	0.0638	0.7571	0.09549	1.1606	0.06161	0.3247	0.12893	0.716	0.05849	0.0455			0.02822	4.0034	0.02822	6.2283	0.02822	0.0058	0.02822	0.0177
0.05461	1.5615	0.0638	0.758	0.09549	1.172	0.06161	0.3265	0.12893	0.7186	0.05872	0.0385			0.02822	4.0061	0.02822	6.2362	0.02822	0.0058	0.02822	0.0178
0.05483	1.5729	0.06405	0.7571	0.09586	1.1711	0.06185	0.323	0.12944	0.7204	0.05872	0.0376			0.02833	4.0087	0.02833	6.2404	0.02833	0.0058	0.02833	0.0178
0.05483	1.5738	0.06405	0.7676	0.09586	1.1694	0.06185	0.3099	0.12944	0.7256	0.05895	0.0315			0.02833	4.0139	0.02833	6.2505	0.02833	0.0058	0.02833	0.0178
0.05504	1.5676	0.06431	0.7755	0.09624	1.1773	0.06209	0.3186	0.12995	0.7291	0.05895	0.0306			0.02844	4.0203	0.02844	6.2588	0.02844	0.0058	0.02844	0.0179
0.05504	1.5921	0.06431	0.7834	0.09624	1.179	0.06209	0.3195	0.12995	0.737	0.05918	0.0254			0.02844	4.0288	0.02844	6.2692	0.02844	0.0058	0.02844	0.0179
0.05526	1.6035	0.06456	0.7869	0.09662	1.1904	0.06233	0.323	0.13046	0.7361	0.05918	0.0376			0.02856	4.0336	0.02856	6.2789	0.02856	0.0058	0.02856	0.0179
0.05526	1.6132	0.06456	0.7965	0.09662	1.1974	0.06233	0.3335	0.13046	0.744	0.05941	0.0394			0.02856	4.0429	0.02856	6.2909	0.02856	0.0059	0.02856	0.0179
0.05547	1.6123	0.06481	0.8044	0.09699	1.1956	0.06258	0.3414	0.13096	0.7475	0.05941	0.0385			0.02867	4.0484	0.02867	6.3014	0.02867	0.0059	0.02867	0.018
0.05547	1.6228	0.06481	0.8096	0.09699	1.193	0.06258	0.344	0.13096	0.7527	0.05964	0.0376			0.02867	4.0563	0.02867	6.3162	0.02867	0.0059	0.02867	0.018
0.05569	1.6368	0.06506	0.8088	0.09737	1.2131	0.06282	0.3352	0.13147	0.7536	0.05964	0.0429			0.02878	4.0634	0.02878	6.3239	0.02878	0.0059	0.02878	0.018
0.05569	1.6394	0.06506	0.814	0.09737	1.2245	0.06282	0.3361	0.13147	0.751	0.05987	0.0516			0.02878	4.0688	0.02878	6.3362	0.02878	0.0059	0.02878	0.0181
0.0559	1.6455	0.06531	0.8158	0.09774	1.2167	0.06306	0.33	0.13198	0.7519	0.05987	0.0464			0.02889	4.0718	0.02889	6.344	0.02889	0.0059	0.02889	0.0181
0.0559	1.6438	0.06531	0.8193	0.09774	1.2096	0.06306	0.3352	0.13198	0.7519	0.0601	0.0455			0.02889	4.0783	0.02889	6.3537	0.02889	0.0059	0.02889	0.0181
0.05612	1.6534	0.06556	0.8228	0.09812	1.2131	0.0633	0.3352	0.13249	0.7422	0.0601	0.0473			0.029	4.0824	0.029	6.3607	0.029	0.006	0.029	0.0182
0.05612	1.67	0.06556	0.8289	0.09812	1.2167	0.0633	0.3352	0.13249	0.7554	0.06033	0.0429			0.029	4.0885	0.029	6.3685	0.029	0.006	0.029	0.0182
0.05633	1.6823	0.06581	0.8403	0.0985	1.2167	0.06355	0.3282	0.13299	0.7615	0.06033	0.042			0.02911	4.0904	0.02911	6.374	0.02911	0.006	0.02911	0.0182
0.05633	1.6963	0.06581	0.8429	0.0985	1.2237	0.06355	0.337	0.13299	0.7668	0.06056	0.0438			0.02911	4.096	0.02911	6.3852	0.02911	0.006	0.02911	0.0183
0.05655	1.7016	0.06606	0.849	0.09887	1.2272	0.06379	0.3589	0.1335	0.765	0.06056	0.0324			0.02922	4.1014	0.02922	6.3925	0.02922	0.006	0.02922	0.0183
0.05655	1.7007	0.06606	0.856	0.09887	1.2464	0.06379	0.3589	0.1335	0.7659	0.06079	0.0315			0.02922	4.1099	0.02922	6.4062	0.02922	0.006	0.02922	0.0183
0.05676	1.6963	0.06631	0.8543	0.09925	1.2543	0.06403	0.3501	0.13401	0.7676	0.06079	0.0411			0.02933	4.1168	0.02933	6.4187	0.02933	0.006	0.02933	0.0183
0.05676	1.7086	0.06631	0.8657	0.09925	1.263	0.06403	0.3475	0.13401	0.7764	0.06102	0.0499			0.02933	4.1262	0.02933	6.4327	0.02933	0.006	0.02933	0.0184
0.05698	1.7129	0.06657	0.8578	0.09962	1.2622	0.06427	0.3562	0.13452	0.7746	0.06102	0.0499			0.02944	4.1328	0.02944	6.4429	0.02944	0.006	0.02944	0.0184
0.05698	1.7348	0.06657	0.8595	0.09962	1.2534	0.06427	0.3632	0.13452	0.7956	0.06125	0.0516			0.02944	4.1391	0.02944	6.4537	0.02944	0.006	0.02944	0.0184
0.05719	1.7453	0.06682	0.87	0.1	1.256	0.06452	0.3571	0.13503	0.793	0.06125	0.049			0.02956	4.1435	0.02956	6.4622	0.02956	0.006	0.02956	0.0185
0.05719	1.7471	0.06682	0.8744	0.1	1.263	0.06452	0.3536	0.13503	0.8026	0.06148	0.0516			0.02956	4.1493	0.02956	6.4718	0.02956	0.006	0.02956	0.0185
0.05741	1.7462	0.06707	0.884	0.10038	1.2648	0.06476	0.351	0.13553	0.8131	0.06148	0.0411			0.02967	4.1544	0.02967	6.4783	0.02967	0.0061	0.02967	0.0185
0.05741	1.7532	0.06707	0.8963	0.10038	1.2814	0.06476	0.3562	0.13553	0.8096	0.06171	0.042			0.02967	4.1592	0.02967	6.4871	0.02967	0.0061	0.02967	0.0186
0.05762	1.7663	0.06732	0.9042	0.10075	1.2832	0.065	0.3554	0.13604	0.807	0.06171	0.0508			0.02978	4.1619	0.02978	6.4934	0.02978	0.0061	0.02978	0.0186
0.05762	1.7786	0.06732	0.9103	0.10075	1.2875	0.065	0.3562	0.13604	0.8219	0.06194	0.0455			0.02978	4.1676	0.02978	6.5016	0.02978	0.0061	0.02978	0.0186
0.05784	1.7856	0.06757	0.9129	0.10113	1.2893	0.06524	0.3562	0.13655	0.8131	0.06194	0.0429			0.02989	4.1715	0.02989	6.5088	0.02989	0.0061	0.02989	0.0187
0.05784	1.7873	0.06757	0.9147	0.10113	1.2981	0.06524	0.3519	0.13655	0.8105	0.06217	0.0446			0.02989	4.1763	0.02989	6.5175	0.02989	0.0061	0.02989	0.0187
0.05805	1.797	0.06782	0.9234	0.1015	1.2998	0.06549	0.3571	0.13706	0.8166	0.06217	0.0446			0.03	4.1811	0.03	6.5253	0.03	0.0061	0.03	0.0187
0.05805	1.8066	0.06782	0.9269	0.1015	1.3007	0.06549	0.3527	0.13706	0.8201	0.0624	0.0411			0.03	4.1892	0.03	6.5387	0.03	0.0061	0.03	0.0188
0.05827	1.8075	0.06807	0.9287	0.10188	1.3059	0.06573	0.3571	0.13756	0.8166	0.0624	0.0464			0.03011	4.1954	0.03011	6.5478	0.03011	0.0061	0.03011	0.0188
0.05827	1.8171	0.06807	0.9322	0.10188	1.3112	0.06573	0.365	0.13756	0.821	0.06263	0.0429			0.03011	4.2047	0.03011	6.5617	0.03011	0.0061	0.03011	0.0188
0.05848	1.8346	0.06832	0.9409	0.10226	1.3173	0.06597	0.372	0.13807	0.8306	0.06263	0.0446			0.03022	4.2133	0.03022	6.5721	0.03022	0.0061	0.03022	0.0188
0.05848	1.8442	0.06832	0.9392	0.10226	1.3208	0.06597	0.3711	0.13807	0.8499	0.06286	0.0341			0.03022	4.2198	0.03022	6.5851	0.03022	0.0062	0.03022	0.0189
0.0587	1.8539	0.06858	0.9479	0.10263	1.3234	0.06621	0.3755	0.13858	0.8455	0.06286	0.0315			0.03033	4.2237	0.03033	6.5939	0.03033	0.0062	0.03033	0.0189
0.0587	1.8574	0.06858	0.9593	0.10263	1.3199	0.06621	0.3808	0.13858	0.8429	0.06309	0.0359			0.03033	4.2295	0.03033	6.6025	0.03033	0.0062	0.03033	0.0189
0.05891	1.8696	0.06883	0.9593	0.10301	1.3296	0.06646	0.3886	0.13909	0.8464	0.06309	0.0394			0.03044	4.2346	0.03044	6.6083	0.03044	0.0062	0.03044	0.019
0.05891	1.8845	0.06883	0.9611	0.10301	1.3331	0.06646	0.3869	0.13909	0.8412	0.06332	0.0341			0.03044	4.2405	0.03044	6.6185	0.03044	0.0062	0.03044	0.019
0.05913	1.8827	0.06908	0.9829	0.10338	1.3418	0.0667	0.3816	0.13959	0.8377	0.06332	0.0438			0.03056	4.2441	0.03056	6.6262	0.03056	0.0062	0.03056	0.019
0.05913	1.9046	0.06908	0.9812	0.10338	1.3409	0.0667	0.3799	0.13959	0.8438	0.06355	0.0578			0.03056	4.2501	0.03056	6.6379	0.03056	0.0062	0.03056	0.0191
0.05934	1.9064	0.06933	0.9847	0.10376	1.3366	0.06694	0.3772	0.1401	0.8552	0.06355	0.0639			0.03067	4.255	0.03067	6.6434	0.03067	0.0062	0.03067	0.0191
0.05934	1.9003	0.06933	0.9952	0.10376	1.3339	0.06694	0.3799	0.1401	0.8674	0.06378	0.0551			0.03067	4.2619	0.03067	6.6563	0.03067	0.0062	0.03067	0.0191
0.05956	1.902	0.06958	0.9952	0.10414	1.3471	0.06718	0.3755	0.14061	0.8665	0.06378	0.0508			0.03078	4.2685	0.03078	6.6666	0.03078	0.0062	0.03078	0.0192
0.05956	1.9099	0.06958	1.0092	0.10414	1.3672	0.06718	0.3772	0.14061	0.8639	0.06401	0.0569			0.03078	4.2772	0.03078	6.6783	0.03078	0.0062	0.03078	0.0192
0.05977	1.9134	0.06983	1.0171	0.10451	1.376	0.06743	0.3799	0.14112	0.8604	0.06401	0.0499			0.03089	4.2832	0.03089	6.6875	0.03089	0.0062	0.03089	0.0192
0.05977	1.937	0.06983	1.0241	0.10451	1.3838	0.06743	0.3808	0.14112	0.8753	0.06424	0.0394			0.03089	4.2916	0.03089	6.7004	0.03089	0.0063	0.03089	0.0192
0.05999	1.9475	0.07008	1.0258	0.10489	1.376	0.06767	0.3869	0.14162	0.8814	0.06424	0.0438			0.031	4.2981	0.031	6.7094	0.031	0.0063	0.031	0.0193
0.05999	1.9703	0.07008	1.0363	0.10489	1.3751	0.06767	0.3921	0.14162	0.8762	0.06448	0.0438			0.031	4.3041	0.031	6.7191	0.031	0.0063	0.031	0.0193
0.0602	1.9895	0.07033	1.0372	0.10526	1.3821	0.06791	0.3913	0.14213	0.8814	0.06448	0.0446			0.03111	4.3082	0.03111	6.7263	0.03111	0.0063	0.03111	0.0193
0.0602	1.9852	0.07033	1.0346	0.10526	1.3795	0.06791	0.3956	0.14213	0.8893	0.06471	0.042			0.03111	4.3116	0.03111	6.7366	0.03111	0.0063	0.03111	0.0194
0.06042	1.9869	0.07059	1.046	0.10564	1.3821	0.06815	0.4009	0.14264	0.8788	0.06471	0.049			0.03122	4.3132	0.03122	6.744	0.03122	0.0063	0.03122	0.0194
0.06042	1.9974	0.07059	1.0538	0.10564	1.404	0.06815	0.4009	0.14264	0.8797	0.06494	0.0516			0.03122	4.3175	0.03122	6.7509	0.03122	0.0063	0.03122	0.0195
0.06063	2.0097	0.07084	1.0503	0.10602	1.4005	0.0684	0.3991	0.14315	0.8867	0.06494	0.0411			0.03133	4.3212	0.03133	6.756	0.03133	0.0063	0.03133	0.0195
0.06063	2.0272	0.07084	1.0565	0.10602	1.4057	0.0684	0.3878	0.14315	0.8954	0.06517	0.0499			0.03133	4.3281	0.03133	6.7667	0.03133	0.0063	0.03133	0.0195
0.06085	2.0333	0.07109	1.0687	0.10639	1.4153	0.06864	0.393	0.14365	0.9007	0.06517	0.0508			0.03144	4.3314	0.03144	6.7727	0.03144	0.0063	0.03144	0.0195
0.06085	2.0359	0.07109	1.0845	0.10639	1.4206	0.06864	0.4018	0.14365	0.9033	0.0654	0.0411			0.03144	4.3393	0.03144	6.7835	0.03144	0.0064	0.03144	0.0196
0.06106	2.0455	0.07134	1.1011	0.10677	1.4206	0.06888	0.3956	0.14416	0.9077	0.0654	0.0525			0.03156	4.3448	0.03156	6.7936	0.03156	0.0064	0.03156	0.0196
0.06106	2.0587	0.07134	1.1011	0.10677	1.4215	0.06888	0.3956	0.14416	0.9112	0.06563	0.0516			0.03156	4.3533	0.03156	6.8078	0.03156	0.0064	0.03156	0.0196
0.06128	2.0578	0.07159	1.1107	0.10714	1.4381	0.06912	0.4009	0.14467	0.9094	0.06563	0.0429			0.03167	4.362	0.03167	6.8187	0.03167	0.0064	0.03167	0.0196
0.06128	2.0736	0.07159	1.116	0.10714	1.4398	0.06912	0.4123	0.14467	0.9147	0.06586	0.049			0.03167	4.3711	0.03167	6.829	0.03167	0.0064	0.03167	0.0197
0.06149	2.0867	0.07184	1.116	0.10752	1.4302	0.06937	0.4088	0.14518	0.9217	0.06586	0.042			0.03178	4.3757	0.03178	6.8393	0.03178	0.0064	0.03178	0.0197
0.06149	2.0919	0.07184	1.1099	0.10752	1.4328	0.06937	0.4149	0.14518	0.9383	0.06609	0.0376			0.03178	4.3816	0.03178	6.8524	0.03178	0.0064	0.03178	0.0198
0.06171	2.1077	0.07209	1.1125	0.10789	1.439	0.06961	0.4175	0.14569	0.9348	0.06609	0.0438			0.03189	4.3872	0.03189	6.8605	0.03189	0.0064	0.03189	0.0198
0.06171	2.1287	0.07209	1.123	0.10789	1.4451	0.06961	0.4088	0.14569	0.9392	0.06632	0.042			0.03189	4.3926	0.03189	6.8708	0.03189	0.0064	0.03189	0.0198
0.06192	2.127	0.07234	1.1274	0.10827	1.4565	0.06985	0.4053	0.14619	0.9401	0.06632	0.0481			0.032	4.3979	0.032	6.8778	0.032	0.0065	0.032	0.0199
0.06192	2.141	0.07234	1.1423	0.10827	1.4731	0.06985	0.4079	0.14619	0.9611	0.06655	0.0446			0.032	4.4027	0.032	6.8884	0.032	0.0065	0.032	0.0199
0.06214	2.1427	0.07259	1.1423	0.10865	1.4574	0.07009	0.4096	0.1467	0.9584	0.06655	0.0438			0.03211	4.4071	0.03211	6.8953	0.03211	0.0065	0.03211	0.0199
0.06214	2.1471	0.07259	1.1606	0.10865	1.4512	0.07009	0.4114	0.1467	0.9611	0.06678	0.0551			0.03211	4.4133	0.03211	6.9048	0.03211	0.0065	0.03211	0.02
0.06235	2.1532	0.07285	1.1536	0.10902	1.4854	0.07034	0.4105	0.14721	0.9602	0.06678	0.0665			0.03222	4.4187	0.03222	6.9145	0.03222	0.0065	0.03222	0.02
0.06235	2.1742	0.07285	1.1493	0.10902	1.4959	0.07034	0.421	0.14721	0.9479	0.06701	0.0665			0.03222	4.4265	0.03222	6.9267	0.03222	0.0065	0.03222	0.02
0.06257	2.1803	0.0731	1.1641	0.1094	1.4897	0.07058	0.4175	0.14772	0.9558	0.06701	0.0578			0.03233	4.4322	0.03233	6.9347	0.03233	0.0065	0.03233	0.02
0.06257	2.1926	0.0731	1.1755	0.1094	1.4924	0.07058	0.4114	0.14772	0.9646	0.06724	0.0551			0.03233	4.4401	0.03233	6.9491	0.03233	0.0065	0.03233	0.0201
0.06278	2.1891	0.07335	1.1904	0.10977	1.5002	0.07082	0.407	0.14822	0.9759	0.06724	0.0534			0.03244	4.4469	0.03244	6.958	0.03244	0.0065	0.03244	0.0201
0.06278	2.2049	0.07335	1.1895	0.10977	1.4897	0.07082	0.4026	0.14822	0.9794	0.06747	0.056			0.03244	4.4535	0.03244	6.9685	0.03244	0.0065	0.03244	0.0201
0.063	2.2154	0.0736	1.1965	0.11015	1.502	0.07106	0.4061	0.14873	0.9821	0.06747	0.0543			0.03256	4.4578	0.03256	6.9762	0.03256	0.0065	0.03256	0.0202
0.063	2.218	0.0736	1.2088	0.11015	1.509	0.07106	0.4114	0.14873	0.9777	0.0677	0.0473			0.03256	4.4627	0.03256	6.984	0.03256	0.0066	0.03256	0.0202
0.06321	2.2276	0.07385	1.2035	0.11053	1.5037	0.07131	0.4166	0.14924	0.9812	0.0677	0.042			0.03267	4.4664	0.03267	6.9905	0.03267	0.0066	0.03267	0.0202
0.06321	2.2442	0.07385	1.2123	0.11053	1.5177	0.07131	0.4201	0.14924	0.9891	0.06793	0.0464			0.03267	4.4707	0.03267	6.9982	0.03267	0.0066	0.03267	0.0203
0.06343	2.2626	0.0741	1.2228	0.1109	1.5274	0.07155	0.4131	0.14975	1.0005	0.06793	0.0569			0.03278	4.4728	0.03278	7.0049	0.03278	0.0066	0.03278	0.0203
0.06343	2.2687	0.0741	1.2333	0.1109	1.5256	0.07155	0.4245	0.14975	1.004	0.06816	0.0595			0.03278	4.4774	0.03278	7.0148	0.03278	0.0066	0.03278	0.0203
0.06364	2.2714	0.07435	1.2429	0.11128	1.53	0.07179	0.4271	0.15025	1.0057	0.06816	0.0578			0.03289	4.483	0.03289	7.0202	0.03289	0.0066	0.03289	0.0204
0.06364	2.2871	0.07435	1.2482	0.11128	1.5353	0.07179	0.4324	0.15025	1.0101	0.06839	0.0656			0.03289	4.4892	0.03289	7.0309	0.03289	0.0066	0.03289	0.0204
0.06386	2.2828	0.0746	1.2534	0.11165	1.5431	0.07203	0.4245	0.15076	1.011	0.06839	0.0604			0.033	4.4955	0.033	7.0381	0.033	0.0066	0.033	0.0204
0.06386	2.2933	0.0746	1.2683	0.11165	1.5528	0.07203	0.4254	0.15076	1.0118	0.06862	0.0438			0.033	4.5024	0.033	7.0488	0.033	0.0066	0.033	0.0204
0.06407	2.3178	0.07486	1.2709	0.11203	1.558	0.07228	0.4271	0.15127	1.0005	0.06862	0.0516			0.03311	4.5085	0.03311	7.0588	0.03311	0.0067	0.03311	0.0205
0.06407	2.3361	0.07486	1.277	0.11203	1.5615	0.07228	0.4254	0.15127	1.0048	0.06885	0.0499			0.03311	4.5177	0.03311	7.0709	0.03311	0.0067	0.03311	0.0205
0.06429	2.3291	0.07511	1.277	0.11241	1.5606	0.07252	0.4184	0.15178	1.0048	0.06885	0.0464			0.03322	4.522	0.03322	7.0802	0.03322	0.0066	0.03322	0.0205
0.06429	2.3291	0.07511	1.277	0.11241	1.565	0.07252	0.4289	0.15178	1.0215	0.06908	0.0508			0.03322	4.5281	0.03322	7.0918	0.03322	0.0067	0.03322	0.0206
0.0645	2.344	0.07536	1.2919	0.11278	1.5659	0.07276	0.4315	0.15228	1.0267	0.06908	0.0683			0.03333	4.5321	0.03333	7.0988	0.03333	0.0067	0.03333	0.0206
0.0645	2.3712	0.07536	1.2989	0.11278	1.565	0.07276	0.4333	0.15228	1.0346	0.06931	0.0709			0.03333	4.5365	0.03333	7.1099	0.03333	0.0067	0.03333	0.0206
0.06472	2.3913	0.07561	1.3059	0.11316	1.5703	0.07301	0.4315	0.15279	1.0363	0.06931	0.0691			0.03344	4.5398	0.03344	7.1145	0.03344	0.0067	0.03344	0.0207
0.06472	2.4027	0.07561	1.3129	0.11316	1.5825	0.07301	0.4464	0.15279	1.0442	0.06954	0.0718			0.03344	4.5466	0.03344	7.1225	0.03344	0.0067	0.03344	0.0207
0.06493	2.4035	0.07586	1.3147	0.11353	1.5816	0.07325	0.4508	0.1533	1.0442	0.06954	0.0735			0.03356	4.5518	0.03356	7.1296	0.03356	0.0067	0.03356	0.0207
0.06493	2.4149	0.07586	1.3313	0.11353	1.5983	0.07325	0.4455	0.1533	1.0538	0.06977	0.0656			0.03356	4.5574	0.03356	7.1402	0.03356	0.0067	0.03356	0.0208
0.06515	2.4149	0.07611	1.3444	0.11391	1.6079	0.07349	0.4464	0.15381	1.0565	0.06977	0.0613			0.03367	4.5619	0.03367	7.1476	0.03367	0.0067	0.03367	0.0208
0.06515	2.4245	0.07611	1.3532	0.11391	1.6079	0.07349	0.4508	0.15381	1.0547	0.07	0.0683			0.03367	4.5696	0.03367	7.16	0.03367	0.0068	0.03367	0.0208
0.06536	2.4237	0.07636	1.3567	0.11429	1.6062	0.07373	0.4464	0.15431	1.0582	0.07	0.0665			0.03378	4.5743	0.03378	7.1678	0.03378	0.0068	0.03378	0.0209
0.06536	2.4316	0.07636	1.3663	0.11429	1.6167	0.07373	0.4543	0.15431	1.0635	0.07023	0.0481			0.03378	4.5821	0.03378	7.1818	0.03378	0.0068	0.03378	0.0209
0.06558	2.4412	0.07661	1.3698	0.11466	1.614	0.07398	0.4613	0.15482	1.0687	0.07023	0.0508			0.03389	4.5882	0.03389	7.1905	0.03389	0.0068	0.03389	0.0209
0.06558	2.4648	0.07661	1.3681	0.11466	1.6114	0.07398	0.47	0.15482	1.0731	0.07046	0.0499			0.03389	4.5948	0.03389	7.2013	0.03389	0.0068	0.03389	0.0209
0.06579	2.4718	0.07687	1.3672	0.11504	1.6158	0.07422	0.4665	0.15533	1.0845	0.07046	0.0595			0.034	4.5996	0.034	7.2113	0.034	0.0068	0.034	0.021
0.06579	2.4867	0.07687	1.3803	0.11504	1.621	0.07422	0.4622	0.15533	1.0871	0.07069	0.0569			0.034	4.6063	0.034	7.2204	0.034	0.0068	0.034	0.021
0.06601	2.4946	0.07712	1.39	0.11541	1.6298	0.07446	0.4587	0.15584	1.0959	0.07069	0.056			0.03411	4.6092	0.03411	7.2263	0.03411	0.0068	0.03411	0.021
0.06601	2.5033	0.07712	1.3943	0.11541	1.628	0.07446	0.4534	0.15584	1.1002	0.07092	0.0543			0.03411	4.6139	0.03411	7.2365	0.03411	0.0068	0.03411	0.0211
0.06622	2.5112	0.07737	1.4013	0.11579	1.6289	0.0747	0.4525	0.15635	1.0941	0.07092	0.0578			0.03422	4.617	0.03422	7.2416	0.03422	0.0068	0.03422	0.0211
0.06622	2.5322	0.07737	1.4127	0.11579	1.6412	0.0747	0.4578	0.15635	1.1037	0.07115	0.0481			0.03422	4.6217	0.03422	7.2512	0.03422	0.0068	0.03422	0.0211
0.06644	2.5453	0.07762	1.4197	0.11617	1.6622	0.07495	0.4753	0.15685	1.1081	0.07115	0.0569			0.03433	4.6257	0.03433	7.2586	0.03433	0.0068	0.03433	0.0212
0.06644	2.555	0.07762	1.4302	0.11617	1.6622	0.07495	0.4657	0.15685	1.1002	0.07138	0.0499			0.03433	4.6315	0.03433	7.2673	0.03433	0.0069	0.03433	0.0212
		0.07787	1.4337	0.11654	1.6657	0.07519	0.463	0.15736	1.102	0.07138	0.056			0.03444	4.637	0.03444	7.2736	0.03444	0.0069	0.03444	0.0212
		0.07787	1.4381	0.11654	1.6744	0.07519	0.4718	0.15736	1.1125	0.07161	0.056			0.03444	4.6445	0.03444	7.2847	0.03444	0.0069	0.03444	0.0213
		0.07812	1.4486	0.11692	1.6744	0.07543	0.463	0.15787	1.1169	0.07161	0.0604			0.03456	4.6495	0.03456	7.292	0.03456	0.0069	0.03456	0.0213
		0.07812	1.4661	0.11692	1.6709	0.07543	0.4639	0.15787	1.1064	0.07184	0.0543			0.03456	4.657	0.03456	7.3049	0.03456	0.0069	0.03456	0.0213
		0.07837	1.4565	0.11729	1.6613	0.07567	0.4779	0.15838	1.102	0.07184	0.0621			0.03467	4.662	0.03467	7.3147	0.03467	0.0069	0.03467	0.0214
		0.07837	1.4635	0.11729	1.6753	0.07567	0.4867	0.15838	1.1204	0.07207	0.0639			0.03467	4.6684	0.03467	7.3274	0.03467	0.0069	0.03467	0.0214
		0.07862	1.474	0.11767	1.6832	0.07592	0.4832	0.15888	1.1344	0.07207	0.0525			0.03478	4.6757	0.03478	7.3352	0.03478	0.0069	0.03478	0.0214
		0.07862	1.4775	0.11767	1.6858	0.07592	0.4753	0.15888	1.1458	0.0723	0.0473			0.03478	4.6828	0.03478	7.3453	0.03478	0.0069	0.03478	0.0215
		0.07887	1.4871	0.11805	1.6937	0.07616	0.4657	0.15939	1.1414	0.0723	0.0621			0.03489	4.6864	0.03489	7.3534	0.03489	0.0069	0.03489	0.0215
		0.07887	1.4854	0.11805	1.7007	0.07616	0.4727	0.15939	1.1458	0.07253	0.0726			0.03489	4.6925	0.03489	7.3615	0.03489	0.0069	0.03489	0.0215
		0.07913	1.4854	0.11842	1.6972	0.0764	0.4727	0.1599	1.151	0.07253	0.07			0.035	4.6958	0.035	7.3684	0.035	0.0069	0.035	0.0216
		0.07913	1.4994	0.11842	1.7094	0.0764	0.4797	0.1599	1.1458	0.07276	0.0613			0.035	4.7004	0.035	7.3794	0.035	0.007	0.035	0.0216
		0.07938	1.5125	0.1188	1.7086	0.07664	0.4858	0.16041	1.1396	0.07276	0.0674			0.03511	4.7056	0.03511	7.3875	0.03511	0.007	0.03511	0.0216
		0.07938	1.5256	0.1188	1.7077	0.07664	0.4867	0.16041	1.144	0.07299	0.0648			0.03511	4.7136	0.03511	7.4006	0.03511	0.007	0.03511	0.0217
		0.07963	1.5405	0.11917	1.7296	0.07689	0.491	0.16091	1.1554	0.07299	0.0691			0.03522	4.7195	0.03522	7.4086	0.03522	0.007	0.03522	0.0217
		0.07963	1.5458	0.11917	1.7287	0.07689	0.4858	0.16091	1.1668	0.07322	0.0604			0.03522	4.7259	0.03522	7.419	0.03522	0.007	0.03522	0.0217
		0.07988	1.5423	0.11955	1.7191	0.07713	0.4884	0.16142	1.1668	0.07322	0.0604			0.03533	4.7324	0.03533	7.4274	0.03533	0.007	0.03533	0.0217
		0.07988	1.558	0.11955	1.7348	0.07713	0.4867	0.16142	1.1633	0.07346	0.0709			0.03533	4.7403	0.03533	7.4404	0.03533	0.007	0.03533	0.0218
		0.08013	1.565	0.11992	1.7453	0.07737	0.484	0.16193	1.1589	0.07346	0.0665			0.03544	4.7439	0.03544	7.4489	0.03544	0.007	0.03544	0.0218
		0.08013	1.5685	0.11992	1.7488	0.07737	0.4928	0.16193	1.1659	0.07369	0.063			0.03544	4.7492	0.03544	7.4576	0.03544	0.007	0.03544	0.0218
		0.08038	1.5738	0.1203	1.7471	0.07761	0.5007	0.16244	1.1781	0.07369	0.0779			0.03556	4.7532	0.03556	7.4643	0.03556	0.0071	0.03556	0.0219
		0.08038	1.579	0.1203	1.7488	0.07761	0.5007	0.16244	1.2	0.07392	0.0753			0.03556	4.7576	0.03556	7.4743	0.03556	0.007	0.03556	0.0219
		0.08063	1.586	0.12068	1.7488	0.07786	0.4972	0.16294	1.2061	0.07392	0.0656			0.03567	4.7606	0.03567	7.4792	0.03567	0.0071	0.03567	0.0219
		0.08063	1.5957	0.12068	1.7567	0.07786	0.5077	0.16294	1.2096	0.07415	0.0656			0.03567	4.7649	0.03567	7.4851	0.03567	0.0071	0.03567	0.0219
		0.08088	1.6035	0.12105	1.7558	0.0781	0.5103	0.16345	1.2105	0.07415	0.0683			0.03578	4.7694	0.03578	7.4928	0.03578	0.0071	0.03578	0.022
		0.08088	1.6193	0.12105	1.7558	0.0781	0.5059	0.16345	1.2088	0.07438	0.0551			0.03578	4.7753	0.03578	7.5004	0.03578	0.0071	0.03578	0.022
		0.08114	1.6237	0.12143	1.7707	0.07834	0.512	0.16396	1.2167	0.07438	0.0604			0.03589	4.7799	0.03589	7.5082	0.03589	0.0071	0.03589	0.022
		0.08114	1.6307	0.12143	1.7777	0.07834	0.5155	0.16396	1.207	0.07461	0.0744			0.03589	4.7876	0.03589	7.5199	0.03589	0.0071	0.03589	0.0221
		0.08139	1.642	0.1218	1.7795	0.07858	0.5173	0.16447	1.2	0.07461	0.0779			0.036	4.7928	0.036	7.5299	0.036	0.0071	0.036	0.0221
		0.08139	1.6447	0.1218	1.7882	0.07858	0.5199	0.16447	1.2105	0.07484	0.0726			0.036	4.8008	0.036	7.5433	0.036	0.0071	0.036	0.0221
		0.08164	1.6429	0.12218	1.7917	0.07883	0.5112	0.16497	1.2272	0.07484	0.0744			0.03611	4.8066	0.03611	7.5523	0.03611	0.0071	0.03611	0.0222
		0.08164	1.6569	0.12218	1.7943	0.07883	0.5182	0.16497	1.2412	0.07507	0.0674			0.03611	4.814	0.03611	7.5627	0.03611	0.0072	0.03611	0.0222
		0.08189	1.663	0.12256	1.8013	0.07907	0.512	0.16548	1.2385	0.07507	0.0595			0.03622	4.8172	0.03622	7.5725	0.03622	0.0072	0.03622	0.0222
		0.08189	1.67	0.12256	1.8118	0.07907	0.5173	0.16548	1.2315	0.0753	0.0551			0.03622	4.8235	0.03622	7.5828	0.03622	0.0072	0.03622	0.0223
		0.08214	1.6788	0.12293	1.8206	0.07931	0.5199	0.16599	1.2403	0.0753	0.0639			0.03633	4.8273	0.03633	7.5913	0.03633	0.0072	0.03633	0.0223
		0.08214	1.6762	0.12293	1.8215	0.07931	0.526	0.16599	1.2359	0.07553	0.0665			0.03633	4.8335	0.03633	7.6026	0.03633	0.0072	0.03633	0.0223
		0.08239	1.6779	0.12331	1.8188	0.07955	0.5155	0.1665	1.242	0.07553	0.063			0.03644	4.8379	0.03644	7.6082	0.03644	0.0072	0.03644	0.0224
		0.08239	1.6893	0.12331	1.8215	0.07955	0.5182	0.1665	1.2508	0.07576	0.0718			0.03644	4.8448	0.03644	7.6179	0.03644	0.0072	0.03644	0.0224
		0.08264	1.7042	0.12368	1.8294	0.0798	0.5208	0.16701	1.2595	0.07576	0.07			0.03656	4.8504	0.03656	7.6241	0.03656	0.0072	0.03656	0.0224
		0.08264	1.7129	0.12368	1.8434	0.0798	0.5287	0.16701	1.2648	0.07599	0.0534			0.03656	4.8568	0.03656	7.6345	0.03656	0.0072	0.03656	0.0225
		0.08289	1.7182	0.12406	1.839	0.08004	0.5252	0.16751	1.2639	0.07599	0.056			0.03667	4.8617	0.03667	7.6429	0.03667	0.0072	0.03667	0.0225
		0.08289	1.7436	0.12406	1.8399	0.08004	0.5225	0.16751	1.263	0.07622	0.0718			0.03667	4.8685	0.03667	7.6553	0.03667	0.0072	0.03667	0.0225
		0.08314	1.7515	0.12444	1.8434	0.08028	0.5217	0.16802	1.2744	0.07622	0.0744			0.03678	4.874	0.03678	7.6654	0.03678	0.0072	0.03678	0.0226
		0.08314	1.7628	0.12444	1.8591	0.08028	0.5313	0.16802	1.2727	0.07645	0.07			0.03678	4.882	0.03678	7.6786	0.03678	0.0072	0.03678	0.0226
		0.0834	1.769	0.12481	1.8626	0.08052	0.5278	0.16853	1.2718	0.07645	0.0613			0.03689	4.8869	0.03689	7.6855	0.03689	0.0073	0.03689	0.0226
		0.0834	1.7637	0.12481	1.8591	0.08052	0.5269	0.16853	1.2867	0.07668	0.0543			0.03689	4.8919	0.03689	7.6964	0.03689	0.0073	0.03689	0.0227
		0.08365	1.7698	0.12519	1.86	0.08077	0.5348	0.16904	1.2928	0.07668	0.0709			0.037	4.8948	0.037	7.7027	0.037	0.0073	0.037	0.0227
		0.08365	1.7847	0.12519	1.8626	0.08077	0.5383	0.16904	1.3042	0.07691	0.0832			0.037	4.8992	0.037	7.7107	0.037	0.0073	0.037	0.0227
		0.0839	1.7856	0.12556	1.8757	0.08101	0.5383	0.16954	1.3042	0.07691	0.0832			0.03711	4.9039	0.03711	7.7138	0.03711	0.0073	0.03711	0.0227
		0.0839	1.797	0.12556	1.8801	0.08101	0.5523	0.16954	1.3042	0.07714	0.0779			0.03711	4.9094	0.03711	7.7213	0.03711	0.0073	0.03711	0.0228
		0.08415	1.8092	0.12594	1.8836	0.08125	0.5593	0.17005	1.3121	0.07714	0.0788			0.03722	4.9123	0.03722	7.7241	0.03722	0.0073	0.03722	0.0228
		0.08415	1.8223	0.12594	1.9003	0.08125	0.5506	0.17005	1.3164	0.07737	0.0849			0.03722	4.9149	0.03722	7.7324	0.03722	0.0073	0.03722	0.0228
		0.0844	1.8372	0.12632	1.9055	0.08149	0.5567	0.17056	1.3261	0.07737	0.0788			0.03733	4.9174	0.03733	7.7394	0.03733	0.0073	0.03733	0.0229
		0.0844	1.8574	0.12632	1.9169	0.08149	0.5584	0.17056	1.3243	0.0776	0.077			0.03733	4.9243	0.03733	7.7501	0.03733	0.0073	0.03733	0.0229
		0.08465	1.8574	0.12669	1.9204	0.08174	0.5576	0.17107	1.3156	0.0776	0.0788			0.03744	4.9304	0.03744	7.7595	0.03744	0.0074	0.03744	0.0229
		0.08465	1.8722	0.12669	1.9221	0.08174	0.5602	0.17107	1.3199	0.07783	0.0823			0.03744	4.938	0.03744	7.77	0.03744	0.0074	0.03744	0.023
		0.0849	1.8819	0.12707	1.9326	0.08198	0.5611	0.17157	1.3191	0.07783	0.0858			0.03756	4.945	0.03756	7.7801	0.03756	0.0074	0.03756	0.023
		0.0849	1.8766	0.12707	1.9256	0.08198	0.5593	0.17157	1.3339	0.07806	0.0823			0.03756	4.9514	0.03756	7.7932	0.03756	0.0074	0.03756	0.023
		0.08515	1.8766	0.12744	1.9256	0.08222	0.5576	0.17208	1.3401	0.07806	0.0753			0.03767	4.9542	0.03767	7.8011	0.03767	0.0074	0.03767	0.0231
		0.08515	1.8757	0.12744	1.9353	0.08222	0.5681	0.17208	1.3462	0.07829	0.0788			0.03767	4.9609	0.03767	7.8102	0.03767	0.0074	0.03767	0.0231
		0.08541	1.8766	0.12782	1.9388	0.08246	0.5646	0.17259	1.3497	0.07829	0.0858			0.03778	4.9643	0.03778	7.8143	0.03778	0.0074	0.03778	0.0231
		0.08541	1.8836	0.12782	1.9388	0.08246	0.5672	0.17259	1.3549	0.07852	0.0858			0.03778	4.9686	0.03778	7.8235	0.03778	0.0074	0.03778	0.0232
		0.08566	1.8967	0.1282	1.9458	0.08271	0.5751	0.1731	1.3541	0.07852	0.0797			0.03789	4.9719	0.03789	7.8292	0.03789	0.0074	0.03789	0.0232
		0.08566	1.8994	0.1282	1.9589	0.08271	0.5707	0.1731	1.3637	0.07875	0.0832			0.03789	4.979	0.03789	7.8378	0.03789	0.0074	0.03789	0.0232
		0.08591	1.9064	0.12857	1.9668	0.08295	0.5663	0.1736	1.376	0.07875	0.0797			0.038	4.9837	0.038	7.8448	0.038	0.0074	0.038	0.0232
		0.08591	1.9291	0.12857	1.9668	0.08295	0.5619	0.1736	1.3742	0.07898	0.0735			0.038	4.9881	0.038	7.8544	0.038	0.0074	0.038	0.0233
		0.08616	1.9379	0.12895	1.9624	0.08319	0.5637	0.17411	1.383	0.07898	0.0726			0.03811	4.9926	0.03811	7.8626	0.03811	0.0074	0.03811	0.0233
		0.08616	1.9571	0.12895	1.9659	0.08319	0.5646	0.17411	1.3838	0.07921	0.084			0.03811	4.9989	0.03811	7.8744	0.03811	0.0075	0.03811	0.0234
		0.08641	1.9694	0.12932	1.979	0.08343	0.5707	0.17462	1.376	0.07921	0.0849			0.03822	5.0041	0.03822	7.883	0.03822	0.0075	0.03822	0.0234
		0.08641	1.9694	0.12932	1.9887	0.08343	0.5751	0.17462	1.3838	0.07944	0.0726			0.03822	5.0119	0.03822	7.8953	0.03822	0.0075	0.03822	0.0234
		0.08666	1.9711	0.1297	1.9878	0.08368	0.5821	0.17513	1.3952	0.07944	0.07			0.03833	5.0185	0.03833	7.9033	0.03833	0.0075	0.03833	0.0234
		0.08666	1.9878	0.1297	2	0.08368	0.5794	0.17513	1.4005	0.07967	0.07			0.03833	5.0246	0.03833	7.9145	0.03833	0.0075	0.03833	0.0235
		0.08691	1.9904	0.13008	2.0035	0.08392	0.5759	0.17563	1.4075	0.07967	0.0762			0.03844	5.0297	0.03844	7.9226	0.03844	0.0075	0.03844	0.0235
		0.08691	2.0027	0.13008	2.0053	0.08392	0.5716	0.17563	1.4188	0.0799	0.0735			0.03844	5.0333	0.03844	7.9308	0.03844	0.0075	0.03844	0.0235
		0.08716	2.0175	0.13045	2.0149	0.08416	0.5707	0.17614	1.4162	0.0799	0.0788			0.03856	5.0344	0.03856	7.9372	0.03856	0.0076	0.03856	0.0236
		0.08716	2.0175	0.13045	2.0193	0.08416	0.5716	0.17614	1.4188	0.08013	0.0814			0.03856	5.0388	0.03856	7.9459	0.03856	0.0076	0.03856	0.0236
		0.08742	2.0254	0.13083	2.0263	0.0844	0.5838	0.17665	1.4197	0.08013	0.0691			0.03867	5.0415	0.03867	7.9507	0.03867	0.0076	0.03867	0.0236
		0.08742	2.0385	0.13083	2.0385	0.0844	0.5803	0.17665	1.4232	0.08036	0.0648			0.03867	5.0456	0.03867	7.9573	0.03867	0.0076	0.03867	0.0237
		0.08767	2.0499	0.1312	2.035	0.08465	0.5768	0.17716	1.4346	0.08036	0.0797			0.03878	5.0499	0.03878	7.9627	0.03878	0.0076	0.03878	0.0237
		0.08767	2.0578	0.1312	2.042	0.08465	0.5899	0.17716	1.4372	0.08059	0.098			0.03878	5.0562	0.03878	7.9719	0.03878	0.0076	0.03878	0.0237
		0.08792	2.0622	0.13158	2.0508	0.08489	0.5943	0.17766	1.4434	0.08059	0.0814			0.03889	5.0623	0.03889	7.9793	0.03889	0.0076	0.03889	0.0237
		0.08792	2.0718	0.13158	2.0438	0.08489	0.5847	0.17766	1.4495	0.08082	0.0648			0.03889	5.069	0.03889	7.9905	0.03889	0.0076	0.03889	0.0238
		0.08817	2.0893	0.13195	2.0657	0.08513	0.5908	0.17817	1.4469	0.08082	0.0656			0.039	5.0736	0.039	7.9992	0.039	0.0076	0.039	0.0238
		0.08817	2.0919	0.13195	2.0718	0.08513	0.5917	0.17817	1.4477	0.08105	0.0805			0.039	5.0818	0.039	8.0108	0.039	0.0076	0.039	0.0238
		0.08842	2.0998	0.13233	2.0727	0.08537	0.5943	0.17868	1.4556	0.08105	0.077			0.03911	5.0866	0.03911	8.0187	0.03911	0.0076	0.03911	0.0239
		0.08842	2.1094	0.13233	2.0736	0.08537	0.5996	0.17868	1.4556	0.08128	0.0805			0.03911	5.0932	0.03911	8.0307	0.03911	0.0077	0.03911	0.0239
		0.08867	2.1129	0.13271	2.0823	0.08562	0.6013	0.17919	1.4626	0.08128	0.0902			0.03922	5.0982	0.03922	8.0386	0.03922	0.0077	0.03922	0.0239
		0.08867	2.1138	0.13271	2.0893	0.08562	0.6074	0.17919	1.46	0.08151	0.0849			0.03922	5.1028	0.03922	8.0491	0.03922	0.0077	0.03922	0.024
		0.08892	2.1191	0.13308	2.0876	0.08586	0.6031	0.1797	1.4547	0.08151	0.0718			0.03933	5.1053	0.03933	8.0557	0.03933	0.0077	0.03933	0.024
		0.08892	2.1392	0.13308	2.0876	0.08586	0.6092	0.1797	1.4722	0.08174	0.0718			0.03933	5.1107	0.03933	8.0639	0.03933	0.0077	0.03933	0.024
		0.08917	2.1436	0.13346	2.0928	0.0861	0.6092	0.1802	1.4906	0.08174	0.0665			0.03944	5.113	0.03944	8.0698	0.03944	0.0077	0.03944	0.0241
		0.08917	2.1523	0.13346	2.1164	0.0861	0.6145	0.1802	1.4976	0.08197	0.0744			0.03944	5.1216	0.03944	8.0783	0.03944	0.0077	0.03944	0.0241
		0.08942	2.1576	0.13383	2.1252	0.08634	0.618	0.18071	1.4941	0.08197	0.0735			0.03956	5.1269	0.03956	8.0844	0.03956	0.0077	0.03956	0.0241
		0.08942	2.1725	0.13383	2.1243	0.08634	0.6276	0.18071	1.4897	0.0822	0.0797			0.03956	5.1346	0.03956	8.0963	0.03956	0.0077	0.03956	0.0242
		0.08968	2.1716	0.13421	2.1357	0.08659	0.6337	0.18122	1.502	0.0822	0.0867			0.03967	5.1385	0.03967	8.1052	0.03967	0.0077	0.03967	0.0242
		0.08968	2.19	0.13421	2.1375	0.08659	0.6267	0.18122	1.5081	0.08244	0.0814			0.03967	5.1449	0.03967	8.1187	0.03967	0.0077	0.03967	0.0242
		0.08993	2.2005	0.13459	2.1261	0.08683	0.6258	0.18173	1.5029	0.08244	0.0814			0.03978	5.1502	0.03978	8.1279	0.03978	0.0077	0.03978	0.0243
		0.08993	2.2075	0.13459	2.1357	0.08683	0.6285	0.18173	1.5142	0.08267	0.0744			0.03978	5.1566	0.03978	8.1398	0.03978	0.0078	0.03978	0.0243
		0.09018	2.204	0.13496	2.1462	0.08707	0.6206	0.18223	1.5213	0.08267	0.0849			0.03989	5.1628	0.03989	8.1479	0.03989	0.0078	0.03989	0.0243
		0.09018	2.2145	0.13496	2.1611	0.08707	0.6285	0.18223	1.5265	0.0829	0.0858			0.03989	5.1691	0.03989	8.1581	0.03989	0.0078	0.03989	0.0243
		0.09043	2.2259	0.13534	2.1541	0.08732	0.6381	0.18274	1.523	0.0829	0.0867			0.04	5.1725	0.04	8.163	0.04	0.0078	0.04	0.0244
		0.09043	2.2372	0.13534	2.1628	0.08732	0.6363	0.18274	1.5213	0.08313	0.0735			0.04	5.1757	0.04	8.1716	0.04	0.0078	0.04	0.0244
		0.09068	2.2486	0.13571	2.1646	0.08756	0.6355	0.18325	1.5239	0.08313	0.0884			0.04011	5.177	0.04011	8.1763	0.04011	0.0078	0.04011	0.0245
		0.09068	2.2582	0.13571	2.1777	0.08756	0.6363	0.18325	1.5388	0.08336	0.0867			0.04011	5.1827	0.04011	8.1832	0.04011	0.0078	0.04011	0.0245
		0.09093	2.2705	0.13609	2.1725	0.0878	0.6425	0.18376	1.5423	0.08336	0.0937			0.04022	5.1868	0.04022	8.1889	0.04022	0.0078	0.04022	0.0245
		0.09093	2.2863	0.13609	2.1821	0.0878	0.6416	0.18376	1.5484	0.08359	0.1024			0.04022	5.1936	0.04022	8.1977	0.04022	0.0078	0.04022	0.0245
		0.09118	2.2757	0.13647	2.1917	0.08804	0.632	0.18426	1.5431	0.08359	0.1059			0.04033	5.197	0.04033	8.2056	0.04033	0.0078	0.04033	0.0246
		0.09118	2.2854	0.13647	2.2049	0.08804	0.6407	0.18426	1.5431	0.08382	0.0945			0.04033	5.2049	0.04033	8.2171	0.04033	0.0078	0.04033	0.0246
		0.09143	2.2933	0.13684	2.204	0.08829	0.6486	0.18477	1.5458	0.08382	0.0928			0.04044	5.2088	0.04044	8.2249	0.04044	0.0079	0.04044	0.0246
		0.09143	2.3116	0.13684	2.2119	0.08829	0.6477	0.18477	1.5668	0.08405	0.0849			0.04044	5.2169	0.04044	8.238	0.04044	0.0079	0.04044	0.0247
		0.09169	2.3335	0.13722	2.218	0.08853	0.6425	0.18528	1.5694	0.08405	0.0858			0.04056	5.2221	0.04056	8.2474	0.04056	0.0079	0.04056	0.0247
		0.09169	2.3379	0.13722	2.2215	0.08853	0.6495	0.18528	1.5816	0.08428	0.0867			0.04056	5.2294	0.04056	8.2584	0.04056	0.0079	0.04056	0.0247
		0.09194	2.3431	0.13759	2.2276	0.08877	0.6565	0.18579	1.5878	0.08428	0.0858			0.04067	5.2374	0.04067	8.267	0.04067	0.0079	0.04067	0.0248
		0.09194	2.344	0.13759	2.2329	0.08877	0.6687	0.18579	1.6027	0.08451	0.0867			0.04067	5.2438	0.04067	8.277	0.04067	0.0079	0.04067	0.0248
		0.09219	2.3501	0.13797	2.2416	0.08901	0.6582	0.18629	1.5957	0.08451	0.105			0.04078	5.2477	0.04078	8.2852	0.04078	0.0079	0.04078	0.0248
		0.09219	2.3668	0.13797	2.2477	0.08901	0.6521	0.18629	1.5992	0.08474	0.0989			0.04078	5.2533	0.04078	8.2941	0.04078	0.0079	0.04078	0.0249
		0.09244	2.3694	0.13835	2.2512	0.08926	0.6643	0.1868	1.6062	0.08474	0.0945			0.04089	5.2559	0.04089	8.2989	0.04089	0.0079	0.04089	0.0249
		0.09244	2.3773	0.13835	2.2495	0.08926	0.6626	0.1868	1.6167	0.08497	0.098			0.04089	5.2617	0.04089	8.3108	0.04089	0.0079	0.04089	0.0249
		0.09269	2.3747	0.13872	2.2512	0.0895	0.6635	0.18731	1.6202	0.08497	0.0972			0.041	5.265	0.041	8.3177	0.041	0.008	0.041	0.025
		0.09269	2.3922	0.13872	2.2661	0.0895	0.66	0.18731	1.6202	0.0852	0.098			0.041	5.2711	0.041	8.3268	0.041	0.008	0.041	0.025
		0.09294	2.4027	0.1391	2.2696	0.08974	0.6643	0.18782	1.6193	0.0852	0.1007			0.04111	5.2767	0.04111	8.3342	0.04111	0.008	0.04111	0.025
		0.09294	2.4193	0.1391	2.2731	0.08974	0.6783	0.18782	1.6263	0.08543	0.0963			0.04111	5.2841	0.04111	8.3459	0.04111	0.008	0.04111	0.0251
		0.09319	2.4289	0.13947	2.2801	0.08998	0.6836	0.18832	1.6298	0.08543	0.0884			0.04122	5.2878	0.04122	8.3556	0.04122	0.008	0.04122	0.0251
		0.09319	2.4307	0.13947	2.2915	0.08998	0.6845	0.18832	1.6412	0.08566	0.0945			0.04122	5.2956	0.04122	8.3674	0.04122	0.008	0.04122	0.0251
		0.09344	2.4368	0.13985	2.2994	0.09023	0.6801	0.18883	1.6455	0.08566	0.0902			0.04133	5.3008	0.04133	8.3758	0.04133	0.008	0.04133	0.0251
		0.09344	2.4508	0.13985	2.3046	0.09023	0.6757	0.18883	1.6534	0.08589	0.0832			0.04133	5.3087	0.04133	8.3858	0.04133	0.008	0.04133	0.0251
		0.0937	2.4534	0.14023	2.3011	0.09047	0.6871	0.18934	1.6657	0.08589	0.0867			0.04144	5.3132	0.04144	8.3916	0.04144	0.008	0.04144	0.0252
		0.0937	2.4552	0.14023	2.309	0.09047	0.6932	0.18934	1.6657	0.08612	0.0902			0.04144	5.3182	0.04144	8.3996	0.04144	0.008	0.04144	0.0252
		0.09395	2.4596	0.1406	2.3178	0.09071	0.6941	0.18985	1.663	0.08612	0.1059			0.04156	5.3195	0.04156	8.405	0.04156	0.008	0.04156	0.0252
		0.09395	2.4771	0.1406	2.3265	0.09071	0.6941	0.18985	1.6727	0.08635	0.0945			0.04156	5.3232	0.04156	8.4108	0.04156	0.0081	0.04156	0.0253
		0.0942	2.4919	0.14098	2.33	0.09095	0.6959	0.19036	1.6736	0.08635	0.0867			0.04167	5.3257	0.04167	8.4163	0.04167	0.0081	0.04167	0.0253
		0.0942	2.5059	0.14098	2.3344	0.09095	0.6932	0.19036	1.6674	0.08658	0.0919			0.04167	5.3292	0.04167	8.4252	0.04167	0.0081	0.04167	0.0254
		0.09445	2.5156	0.14135	2.3388	0.0912	0.695	0.19086	1.6884	0.08658	0.0954			0.04178	5.3321	0.04178	8.4299	0.04178	0.0081	0.04178	0.0254
		0.09445	2.5287	0.14135	2.3519	0.0912	0.7002	0.19086	1.7051	0.08681	0.1007			0.04178	5.3383	0.04178	8.4407	0.04178	0.0081	0.04178	0.0254
		0.0947	2.541	0.14173	2.3615	0.09144	0.7046	0.19137	1.7068	0.08681	0.1077			0.04189	5.3431	0.04189	8.4473	0.04189	0.0081	0.04189	0.0255
		0.0947	2.555	0.14173	2.372	0.09144	0.7099	0.19137	1.7103	0.08704	0.1042			0.04189	5.3511	0.04189	8.4567	0.04189	0.0081	0.04189	0.0255
				0.14211	2.365	0.09168	0.7169	0.19188	1.7094	0.08704	0.1077			0.042	5.3555	0.042	8.4631	0.042	0.0081	0.042	0.0255
				0.14211	2.3659	0.09168	0.709	0.19188	1.7191	0.08727	0.1042			0.042	5.3616	0.042	8.4738	0.042	0.0081	0.042	0.0255
				0.14248	2.3694	0.09192	0.7169	0.19239	1.7121	0.08727	0.0954			0.04211	5.3664	0.04211	8.4823	0.04211	0.0081	0.04211	0.0255
				0.14248	2.3755	0.09192	0.7195	0.19239	1.7217	0.0875	0.0928			0.04211	5.3728	0.04211	8.4932	0.04211	0.0081	0.04211	0.0256
				0.14286	2.3852	0.09217	0.716	0.19289	1.7339	0.0875	0.0884			0.04222	5.3765	0.04222	8.4992	0.04222	0.0081	0.04222	0.0256
				0.14286	2.4	0.09217	0.7177	0.19289	1.7296	0.08773	0.0919			0.04222	5.3838	0.04222	8.5092	0.04222	0.0081	0.04222	0.0256
				0.14323	2.4123	0.09241	0.7239	0.1934	1.7383	0.08773	0.0875			0.04233	5.3864	0.04233	8.5163	0.04233	0.0082	0.04233	0.0257
				0.14323	2.4132	0.09241	0.7352	0.1934	1.748	0.08796	0.0902			0.04233	5.3913	0.04233	8.5267	0.04233	0.0082	0.04233	0.0257
				0.14361	2.4149	0.09265	0.7317	0.19391	1.7453	0.08796	0.1024			0.04244	5.3941	0.04244	8.5308	0.04244	0.0082	0.04244	0.0258
				0.14361	2.4316	0.09265	0.7265	0.19391	1.748	0.08819	0.0954			0.04244	5.3995	0.04244	8.5387	0.04244	0.0082	0.04244	0.0258
				0.14398	2.4342	0.09289	0.7247	0.19442	1.7558	0.08819	0.0735			0.04256	5.4022	0.04256	8.5461	0.04256	0.0082	0.04256	0.0258
				0.14398	2.4412	0.09289	0.723	0.19442	1.7655	0.08842	0.0814			0.04256	5.4089	0.04256	8.5561	0.04256	0.0082	0.04256	0.0259
				0.14436	2.4499	0.09314	0.7247	0.19492	1.7716	0.08842	0.0963			0.04267	5.4147	0.04267	8.5629	0.04267	0.0082	0.04267	0.0259
				0.14436	2.4587	0.09314	0.7335	0.19492	1.7733	0.08865	0.1024			0.04267	5.4228	0.04267	8.575	0.04267	0.0082	0.04267	0.0259
				0.14474	2.4517	0.09338	0.7326	0.19543	1.7681	0.08865	0.1033			0.04278	5.428	0.04278	8.5835	0.04278	0.0082	0.04278	0.0259
				0.14474	2.4674	0.09338	0.7309	0.19543	1.7672	0.08888	0.1059			0.04278	5.434	0.04278	8.5924	0.04278	0.0082	0.04278	0.026
				0.14511	2.4744	0.09362	0.7379	0.19594	1.7777	0.08888	0.0963			0.04289	5.4381	0.04289	8.6003	0.04289	0.0083	0.04289	0.026
				0.14511	2.4779	0.09362	0.7396	0.19594	1.7908	0.08911	0.0902			0.04289	5.442	0.04289	8.6108	0.04289	0.0083	0.04289	0.026
				0.14549	2.4797	0.09386	0.7457	0.19645	1.797	0.08911	0.0972			0.043	5.4451	0.043	8.6173	0.043	0.0083	0.043	0.0261
				0.14549	2.4937	0.09386	0.7405	0.19645	1.7987	0.08934	0.1015			0.043	5.4506	0.043	8.6243	0.043	0.0083	0.043	0.0261
				0.14586	2.4937	0.09411	0.7405	0.19695	1.8031	0.08934	0.1077			0.04311	5.4543	0.04311	8.6291	0.04311	0.0083	0.04311	0.0261
				0.14586	2.5024	0.09411	0.7492	0.19695	1.8092	0.08957	0.1085			0.04311	5.4587	0.04311	8.6368	0.04311	0.0083	0.04311	0.0262
				0.14624	2.52	0.09435	0.7562	0.19746	1.8057	0.08957	0.1085			0.04322	5.4598	0.04322	8.6403	0.04322	0.0083	0.04322	0.0262
				0.14624	2.52	0.09435	0.7606	0.19746	1.8092	0.0898	0.0972			0.04322	5.464	0.04322	8.6479	0.04322	0.0083	0.04322	0.0262
				0.14662	2.5235	0.09459	0.7545	0.19797	1.8215	0.0898	0.1094			0.04333	5.468	0.04333	8.6546	0.04333	0.0083	0.04333	0.0263
				0.14662	2.5322	0.09459	0.7457	0.19797	1.8355	0.09003	0.0989			0.04333	5.4745	0.04333	8.6643	0.04333	0.0083	0.04333	0.0263
				0.14699	2.5366	0.09483	0.7492	0.19848	1.8425	0.09003	0.091			0.04344	5.4806	0.04344	8.6726	0.04344	0.0084	0.04344	0.0263
				0.14699	2.5357	0.09483	0.7457	0.19848	1.8486	0.09026	0.1033			0.04344	5.4875	0.04344	8.6846	0.04344	0.0084	0.04344	0.0263
						0.09508	0.7501	0.19898	1.8539	0.09026	0.1077			0.04356	5.4921	0.04356	8.6936	0.04356	0.0084	0.04356	0.0264
						0.09508	0.7641	0.19898	1.8609	0.09049	0.1077			0.04356	5.4981	0.04356	8.7047	0.04356	0.0084	0.04356	0.0264
						0.09532	0.7641	0.19949	1.8635	0.09049	0.1007			0.04367	5.5036	0.04367	8.7113	0.04367	0.0084	0.04367	0.0264
						0.09532	0.7624	0.19949	1.8565	0.09072	0.1059			0.04367	5.51	0.04367	8.719	0.04367	0.0084	0.04367	0.0265
						0.09556	0.7633	0.2	1.8617	0.09072	0.1112			0.04378	5.5143	0.04378	8.7256	0.04378	0.0084	0.04378	0.0265
						0.09556	0.765	0.2	1.8722	0.09095	0.1042			0.04378	5.5208	0.04378	8.7357	0.04378	0.0084	0.04378	0.0265
						0.0958	0.7685	0.20051	1.8749	0.09095	0.0972			0.04389	5.5255	0.04389	8.7432	0.04389	0.0084	0.04389	0.0266
						0.0958	0.7816	0.20051	1.8714	0.09118	0.1033			0.04389	5.5298	0.04389	8.7536	0.04389	0.0084	0.04389	0.0266
						0.09605	0.7816	0.20102	1.874	0.09118	0.0989			0.044	5.5315	0.044	8.76	0.044	0.0085	0.044	0.0266
						0.09605	0.7738	0.20102	1.8924	0.09142	0.1085			0.044	5.5367	0.044	8.7706	0.044	0.0085	0.044	0.0267
						0.09629	0.7668	0.20152	1.9064	0.09142	0.112			0.04411	5.54	0.04411	8.7777	0.04411	0.0085	0.04411	0.0267
						0.09629	0.7773	0.20152	1.9073	0.09165	0.0998			0.04411	5.5489	0.04411	8.7903	0.04411	0.0085	0.04411	0.0267
						0.09653	0.7808	0.20203	1.9046	0.09165	0.0989			0.04422	5.5552	0.04422	8.7982	0.04422	0.0085	0.04422	0.0268
						0.09653	0.7764	0.20203	1.9134	0.09188	0.0945			0.04422	5.5627	0.04422	8.8101	0.04422	0.0085	0.04422	0.0268
						0.09677	0.7746	0.20254	1.9169	0.09188	0.0989			0.04433	5.568	0.04433	8.8172	0.04433	0.0085	0.04433	0.0268
						0.09677	0.7781	0.20254	1.9335	0.09211	0.1033			0.04433	5.5732	0.04433	8.8236	0.04433	0.0085	0.04433	0.0268
						0.09702	0.779	0.20305	1.9353	0.09211	0.119			0.04444	5.5757	0.04444	8.8285	0.04444	0.0085	0.04444	0.0269
						0.09702	0.7921	0.20305	1.9405	0.09234	0.112			0.04444	5.5816	0.04444	8.8366	0.04444	0.0085	0.04444	0.0269
						0.09726	0.807	0.20355	1.9414	0.09234	0.1112			0.04456	5.5835	0.04456	8.8433	0.04456	0.0085	0.04456	0.0269
						0.09726	0.807	0.20355	1.9563	0.09257	0.1042			0.04456	5.5893	0.04456	8.8539	0.04456	0.0086	0.04456	0.027
						0.0975	0.7983	0.20406	1.9563	0.09257	0.1094			0.04467	5.5928	0.04467	8.8599	0.04467	0.0086	0.04467	0.027
						0.0975	0.8096	0.20406	1.9606	0.0928	0.0989			0.04467	5.5977	0.04467	8.8691	0.04467	0.0086	0.04467	0.027
						0.09774	0.8088	0.20457	1.9729	0.0928	0.098			0.04478	5.599	0.04478	8.876	0.04478	0.0086	0.04478	0.0271
						0.09774	0.8035	0.20457	1.9729	0.09303	0.0998			0.04478	5.6045	0.04478	8.8861	0.04478	0.0086	0.04478	0.0271
						0.09799	0.8044	0.20508	1.9825	0.09303	0.0989			0.04489	5.6099	0.04489	8.8925	0.04489	0.0086	0.04489	0.0271
						0.09799	0.8123	0.20508	1.9922	0.09326	0.0902			0.04489	5.6187	0.04489	8.9031	0.04489	0.0086	0.04489	0.0272
						0.09823	0.8061	0.20558	1.9913	0.09326	0.1015			0.045	5.6243	0.045	8.9115	0.045	0.0086	0.045	0.0272
						0.09823	0.8184	0.20558	1.9974	0.09349	0.1234			0.045	5.6319	0.045	8.9242	0.045	0.0086	0.045	0.0272
						0.09847	0.8219	0.20609	2.0035	0.09349	0.133			0.04511	5.6379	0.04511	8.9325	0.04511	0.0086	0.04511	0.0272
						0.09847	0.7948	0.20609	2.0009	0.09372	0.1217			0.04511	5.6438	0.04511	8.9421	0.04511	0.0086	0.04511	0.0273
						0.09871	0.7965	0.2066	2.0175	0.09372	0.1138			0.04522	5.6479	0.04522	8.9505	0.04522	0.0086	0.04522	0.0273
						0.09871	0.8175	0.2066	2.021	0.09395	0.1059			0.04522	5.6526	0.04522	8.9602	0.04522	0.0086	0.04522	0.0273
						0.09896	0.835	0.20711	2.028	0.09395	0.1024			0.04533	5.654	0.04533	8.9685	0.04533	0.0086	0.04533	0.0274
						0.09896	0.835	0.20711	2.0377	0.09418	0.105			0.04533	5.6604	0.04533	8.9779	0.04533	0.0087	0.04533	0.0274
						0.0992	0.8236	0.20761	2.0385	0.09418	0.1068			0.04544	5.6646	0.04544	8.9833	0.04544	0.0087	0.04544	0.0274
						0.0992	0.8228	0.20761	2.0473	0.09441	0.119			0.04544	5.6698	0.04544	8.9938	0.04544	0.0087	0.04544	0.0275
						0.09944	0.8333	0.20812	2.0482	0.09441	0.1208			0.04556	5.6748	0.04556	9.0007	0.04556	0.0087	0.04556	0.0275
						0.09944	0.842	0.20812	2.0604	0.09464	0.112			0.04556	5.6827	0.04556	9.0123	0.04556	0.0087	0.04556	0.0275
						0.09968	0.8341	0.20863	2.0709	0.09464	0.1129			0.04567	5.6897	0.04567	9.0205	0.04567	0.0087	0.04567	0.0276
						0.09968	0.8429	0.20863	2.0779	0.09487	0.1147			0.04567	5.6968	0.04567	9.031	0.04567	0.0087	0.04567	0.0276
						0.09993	0.849	0.20914	2.0814	0.09487	0.1094			0.04578	5.702	0.04578	9.0384	0.04578	0.0087	0.04578	0.0276
						0.09993	0.8473	0.20914	2.0823	0.0951	0.1129			0.04578	5.7052	0.04578	9.0474	0.04578	0.0088	0.04578	0.0277
						0.10017	0.8604	0.20964	2.0858	0.0951	0.1094			0.04589	5.7059	0.04589	9.052	0.04589	0.0088	0.04589	0.0277
						0.10017	0.8622	0.20964	2.0954	0.09533	0.1068			0.04589	5.71	0.04589	9.0595	0.04589	0.0088	0.04589	0.0277
						0.10041	0.849	0.21015	2.1016	0.09533	0.1164			0.046	5.7127	0.046	9.0652	0.046	0.0088	0.046	0.0277
						0.10041	0.842	0.21015	2.1103	0.09556	0.1278			0.046	5.7164	0.046	9.0711	0.046	0.0088	0.046	0.0278
						0.10065	0.8534	0.21066	2.1138	0.09556	0.1313			0.04611	5.7196	0.04611	9.0756	0.04611	0.0088	0.04611	0.0278
						0.10065	0.8595	0.21066	2.127	0.09579	0.1313			0.04611	5.724	0.04611	9.083	0.04611	0.0088	0.04611	0.0278
						0.1009	0.8657	0.21117	2.1252	0.09579	0.1173			0.04622	5.7277	0.04622	9.0895	0.04622	0.0088	0.04622	0.0278
						0.1009	0.8727	0.21117	2.1296	0.09602	0.105			0.04622	5.7339	0.04622	9.0986	0.04622	0.0088	0.04622	0.0279
						0.10114	0.8727	0.21168	2.148	0.09602	0.1112			0.04633	5.7382	0.04633	9.1046	0.04633	0.0088	0.04633	0.0279
						0.10114	0.8674	0.21168	2.1453	0.09625	0.1147			0.04633	5.7456	0.04633	9.1165	0.04633	0.0088	0.04633	0.028
						0.10138	0.8718	0.21218	2.1278	0.09625	0.1252			0.04644	5.7502	0.04644	9.1249	0.04644	0.0088	0.04644	0.028
						0.10138	0.8744	0.21218	2.1383	0.09648	0.1217			0.04644	5.7546	0.04644	9.1358	0.04644	0.0089	0.04644	0.028
						0.10163	0.8753	0.21269	2.1567	0.09648	0.1208			0.04656	5.7594	0.04656	9.1431	0.04656	0.0089	0.04656	0.028
						0.10163	0.8797	0.21269	2.1707	0.09671	0.1287			0.04656	5.7643	0.04656	9.1513	0.04656	0.0089	0.04656	0.0281
						0.10187	0.8867	0.2132	2.1716	0.09671	0.1225			0.04667	5.7677	0.04667	9.1579	0.04667	0.0089	0.04667	0.0281
						0.10187	0.8902	0.2132	2.1742	0.09694	0.1295			0.04667	5.7727	0.04667	9.1669	0.04667	0.0089	0.04667	0.0281
						0.10211	0.8902	0.21371	2.1786	0.09694	0.1269			0.04678	5.7767	0.04678	9.1712	0.04678	0.0089	0.04678	0.0282
						0.10211	0.8884	0.21371	2.1777	0.09717	0.133			0.04678	5.7817	0.04678	9.1789	0.04678	0.0089	0.04678	0.0282
						0.10235	0.8937	0.21421	2.1812	0.09717	0.1383			0.04689	5.7844	0.04689	9.1836	0.04689	0.0089	0.04689	0.0282
						0.10235	0.8937	0.21421	2.1917	0.0974	0.1278			0.04689	5.7913	0.04689	9.1925	0.04689	0.0089	0.04689	0.0282
						0.1026	0.8937	0.21472	2.2031	0.0974	0.1164			0.047	5.7973	0.047	9.1998	0.047	0.0089	0.047	0.0283
						0.1026	0.8963	0.21472	2.2084	0.09763	0.1199			0.047	5.8041	0.047	9.2103	0.047	0.0089	0.047	0.0283
						0.10284	0.8954	0.21523	2.2084	0.09763	0.1295			0.04711	5.8065	0.04711	9.22	0.04711	0.009	0.04711	0.0283
						0.10284	0.8998	0.21523	2.2049	0.09786	0.1278			0.04711	5.8124	0.04711	9.2327	0.04711	0.009	0.04711	0.0284
						0.10308	0.9015	0.21574	2.2224	0.09786	0.1287			0.04722	5.816	0.04722	9.2402	0.04722	0.009	0.04722	0.0284
						0.10308	0.9085	0.21574	2.2381	0.09809	0.133			0.04722	5.8232	0.04722	9.2501	0.04722	0.009	0.04722	0.0284
						0.10332	0.9138	0.21624	2.239	0.09809	0.1287			0.04733	5.8289	0.04733	9.2561	0.04733	0.009	0.04733	0.0285
						0.10332	0.9173	0.21624	2.2495	0.09832	0.1243			0.04733	5.8342	0.04733	9.2638	0.04733	0.009	0.04733	0.0285
						0.10357	0.9173	0.21675	2.2434	0.09832	0.1374			0.04744	5.837	0.04744	9.2683	0.04744	0.009	0.04744	0.0285
						0.10357	0.9129	0.21675	2.2521	0.09855	0.1339			0.04744	5.8396	0.04744	9.2747	0.04744	0.009	0.04744	0.0286
						0.10381	0.9164	0.21726	2.2609	0.09855	0.1208			0.04756	5.8423	0.04756	9.2783	0.04756	0.009	0.04756	0.0286
						0.10381	0.9164	0.21726	2.2705	0.09878	0.1348			0.04756	5.8459	0.04756	9.283	0.04756	0.009	0.04756	0.0286
						0.10405	0.9059	0.21777	2.2696	0.09878	0.1444			0.04767	5.8496	0.04767	9.2873	0.04767	0.009	0.04767	0.0287
						0.10405	0.9059	0.21777	2.2845	0.09901	0.1383			0.04767	5.8563	0.04767	9.2976	0.04767	0.009	0.04767	0.0287
						0.10429	0.9243	0.21827	2.2915	0.09901	0.1357			0.04778	5.8576	0.04778	9.3061	0.04778	0.009	0.04778	0.0287
						0.10429	0.9278	0.21827	2.2941	0.09924	0.1339			0.04778	5.8627	0.04778	9.317	0.04778	0.0091	0.04778	0.0287
						0.10454	0.9287	0.21878	2.2994	0.09924	0.14			0.04789	5.8685	0.04789	9.3261	0.04789	0.0091	0.04789	0.0288
						0.10454	0.9339	0.21878	2.3116	0.09947	0.1357			0.04789	5.8754	0.04789	9.3367	0.04789	0.0091	0.04789	0.0288
						0.10478	0.9374	0.21929	2.3134	0.09947	0.1435			0.048	5.8813	0.048	9.344	0.048	0.0091	0.048	0.0288
						0.10478	0.9278	0.21929	2.3213	0.0997	0.1479			0.048	5.8893	0.048	9.3526	0.048	0.0091	0.048	0.0289
						0.10502	0.9366	0.2198	2.3309	0.0997	0.1418			0.04811	5.8931	0.04811	9.361	0.04811	0.0091	0.04811	0.0289
						0.10502	0.9383	0.2198	2.3326	0.09993	0.1304			0.04811	5.9003	0.04811	9.3705	0.04811	0.0091	0.04811	0.0289
						0.10526	0.9453	0.2203	2.3309	0.09993	0.1339			0.04822	5.9025	0.04822	9.3752	0.04822	0.0091	0.04822	0.029
						0.10526	0.9532	0.2203	2.3283	0.10016	0.1182			0.04822	5.9046	0.04822	9.3822	0.04822	0.0091	0.04822	0.029
						0.10551	0.9549	0.22081	2.3353	0.10016	0.1392			0.04833	5.9082	0.04833	9.3879	0.04833	0.0091	0.04833	0.029
						0.10551	0.9541	0.22081	2.344	0.1004	0.1505			0.04833	5.9139	0.04833	9.3966	0.04833	0.0091	0.04833	0.0291
						0.10575	0.9444	0.22132	2.3536	0.1004	0.1497			0.04844	5.9185	0.04844	9.4045	0.04844	0.0092	0.04844	0.0291
						0.10575	0.9532	0.22132	2.3563	0.10063	0.14			0.04844	5.9248	0.04844	9.4169	0.04844	0.0092	0.04844	0.0291
						0.10599	0.9479	0.22183	2.3458	0.10063	0.1444			0.04856	5.9312	0.04856	9.4249	0.04856	0.0092	0.04856	0.0292
						0.10599	0.9637	0.22183	2.358	0.10086	0.1418			0.04856	5.9391	0.04856	9.4364	0.04856	0.0092	0.04856	0.0292
						0.10623	0.9672	0.22234	2.3738	0.10086	0.1462			0.04867	5.945	0.04867	9.4434	0.04867	0.0092	0.04867	0.0292
						0.10623	0.9698	0.22234	2.3895	0.10109	0.1383			0.04867	5.9503	0.04867	9.4553	0.04867	0.0092	0.04867	0.0292
						0.10648	0.9567	0.22284	2.3869	0.10109	0.1322			0.04878	5.9541	0.04878	9.4614	0.04878	0.0092	0.04878	0.0293
						0.10648	0.9593	0.22284	2.3834	0.10132	0.1365			0.04878	5.9588	0.04878	9.4695	0.04878	0.0092	0.04878	0.0293
						0.10672	0.9698	0.22335	2.3913	0.10132	0.1392			0.04889	5.9626	0.04889	9.4749	0.04889	0.0093	0.04889	0.0293
						0.10672	0.9821	0.22335	2.393	0.10155	0.1322			0.04889	5.9682	0.04889	9.4828	0.04889	0.0093	0.04889	0.0294
						0.10696	0.9961	0.22386	2.4009	0.10155	0.1287			0.049	5.9694	0.049	9.4888	0.049	0.0093	0.049	0.0294
						0.10696	1.0005	0.22386	2.4228	0.10178	0.1365			0.049	5.9729	0.049	9.4973	0.049	0.0093	0.049	0.0294
						0.1072	0.997	0.22437	2.428	0.10178	0.1427			0.04911	5.9758	0.04911	9.5023	0.04911	0.0093	0.04911	0.0295
						0.1072	1.0022	0.22437	2.4202	0.10201	0.1488			0.04911	5.9813	0.04911	9.5108	0.04911	0.0093	0.04911	0.0295
						0.10745	0.9961	0.22487	2.4316	0.10201	0.1392			0.04922	5.985	0.04922	9.5174	0.04922	0.0093	0.04922	0.0295
						0.10745	0.9961	0.22487	2.4473	0.10224	0.1383			0.04922	5.9921	0.04922	9.5275	0.04922	0.0093	0.04922	0.0296
						0.10769	1.0031	0.22538	2.4561	0.10224	0.1427			0.04933	5.999	0.04933	9.5361	0.04933	0.0093	0.04933	0.0296
						0.10769	1.0092	0.22538	2.4534	0.10247	0.1514			0.04933	6.0065	0.04933	9.548	0.04933	0.0093	0.04933	0.0296
						0.10793	1.0075	0.22589	2.4587	0.10247	0.1505			0.04944	6.0102	0.04944	9.5552	0.04944	0.0093	0.04944	0.0297
						0.10793	1.004	0.22589	2.4631	0.1027	0.1505			0.04944	6.0168	0.04944	9.5673	0.04944	0.0094	0.04944	0.0297
						0.10817	1.0075	0.2264	2.4806	0.1027	0.14			0.04956	6.0203	0.04956	9.5746	0.04956	0.0094	0.04956	0.0297
						0.10817	1.0136	0.2264	2.4858	0.10293	0.133			0.04956	6.0267	0.04956	9.584	0.04956	0.0094	0.04956	0.0297
						0.10842	1.0022	0.2269	2.4797	0.10293	0.1383			0.04967	6.0303	0.04967	9.5897	0.04967	0.0094	0.04967	0.0298
						0.10842	0.997	0.2269	2.4797	0.10316	0.1497			0.04967	6.0343	0.04967	9.5978	0.04967	0.0094	0.04967	0.0298
						0.10866	1.0092	0.22741	2.4884	0.10316	0.1602			0.04978	6.0406	0.04978	9.604	0.04978	0.0094	0.04978	0.0298
						0.10866	1.0118	0.22741	2.5007	0.10339	0.1549			0.04978	6.0455	0.04978	9.6119	0.04978	0.0094	0.04978	0.0299
						0.1089	1.0118	0.22792	2.5033	0.10339	0.1523			0.04989	6.047	0.04989	9.6173	0.04989	0.0094	0.04989	0.0299
						0.1089	1.0215	0.22792	2.5147	0.10362	0.1497			0.04989	6.0533	0.04989	9.6268	0.04989	0.0094	0.04989	0.0299
						0.10914	1.0293	0.22843	2.5217	0.10362	0.1619			0.05	6.0587	0.05	9.635	0.05	0.0094	0.05	0.03
						0.10914	1.0363	0.22843	2.5208	0.10385	0.1558			0.05	6.0655	0.05	9.6477	0.05	0.0094	0.05	0.03
						0.10939	1.0285	0.22893	2.5252	0.10385	0.1453			0.05011	6.071	0.05011	9.6566	0.05011	0.0094	0.05011	0.03
						0.10939	1.0267	0.22893	2.5375	0.10408	0.1488			0.05011	6.0776	0.05011	9.666	0.05011	0.0095	0.05011	0.0301
						0.10963	1.0346	0.22944	2.5436	0.10408	0.1611			0.05022	6.0838	0.05022	9.6757	0.05022	0.0095	0.05022	0.0301
						0.10963	1.0468	0.22944	2.5506	0.10431	0.1619			0.05022	6.0873	0.05022	9.6842	0.05022	0.0095	0.05022	0.0301
						0.10987	1.046	0.22944	2.5567	0.10431	0.1514			0.05033	6.0898	0.05033	9.6901	0.05033	0.0095	0.05033	0.0301
						0.10987	1.0433	0.22944	2.5515	0.10454	0.1444			0.05033	6.0942	0.05033	9.6976	0.05033	0.0095	0.05033	0.0302
						0.11011	1.0477	0.22944	2.5567	0.10454	0.1479			0.05044	6.0962	0.05044	9.6996	0.05044	0.0095	0.05044	0.0302
						0.11011	1.0556	0.22944	2.5585	0.10477	0.147			0.05044	6.0995	0.05044	9.7046	0.05044	0.0095	0.05044	0.0302
						0.11036	1.0556			0.10477	0.1435			0.05056	6.1015	0.05056	9.7088	0.05056	0.0095	0.05056	0.0303
						0.11036	1.0556			0.105	0.1532			0.05056	6.1054	0.05056	9.7132	0.05056	0.0095	0.05056	0.0303
						0.1106	1.0512			0.105	0.1663			0.05067	6.1073	0.05067	9.7192	0.05067	0.0095	0.05067	0.0303
						0.1106	1.0565			0.10523	0.1549			0.05067	6.1141	0.05067	9.7287	0.05067	0.0095	0.05067	0.0304
						0.11084	1.0468			0.10523	0.1541			0.05078	6.1171	0.05078	9.7361	0.05078	0.0096	0.05078	0.0304
						0.11084	1.0556			0.10546	0.1479			0.05078	6.1239	0.05078	9.7469	0.05078	0.0096	0.05078	0.0304
						0.11108	1.0617			0.10546	0.1523			0.05089	6.1282	0.05089	9.7544	0.05089	0.0096	0.05089	0.0304
						0.11108	1.0705			0.10569	0.1479			0.05089	6.1359	0.05089	9.7664	0.05089	0.0096	0.05089	0.0305
						0.11133	1.081			0.10569	0.1611			0.051	6.1411	0.051	9.774	0.051	0.0096	0.051	0.0305
						0.11133	1.0819			0.10592	0.1584			0.051	6.1449	0.051	9.7826	0.051	0.0096	0.051	0.0305
						0.11157	1.0731			0.10592	0.1611			0.05111	6.1472	0.05111	9.7896	0.05111	0.0096	0.05111	0.0306
						0.11157	1.0705			0.10615	0.1558			0.05111	6.1515	0.05111	9.7951	0.05111	0.0096	0.05111	0.0306
						0.11181	1.0845			0.10615	0.1523			0.05122	6.1539	0.05122	9.7997	0.05122	0.0096	0.05122	0.0306
						0.11181	1.0941			0.10638	0.1576			0.05122	6.1593	0.05122	9.8064	0.05122	0.0096	0.05122	0.0307
						0.11205	1.0924			0.10638	0.1584			0.05133	6.1638	0.05133	9.8105	0.05133	0.0097	0.05133	0.0307
						0.11205	1.0985			0.10661	0.147			0.05133	6.1685	0.05133	9.8209	0.05133	0.0097	0.05133	0.0307
						0.1123	1.1002			0.10661	0.1532			0.05144	6.1714	0.05144	9.8274	0.05144	0.0097	0.05144	0.0307
						0.1123	1.0959			0.10684	0.1681			0.05144	6.176	0.05144	9.8385	0.05144	0.0097	0.05144	0.0308
						0.11254	1.0871			0.10684	0.1698			0.05156	6.1801	0.05156	9.8473	0.05156	0.0097	0.05156	0.0308
						0.11254	1.0924			0.10707	0.1593			0.05156	6.1871	0.05156	9.8572	0.05156	0.0097	0.05156	0.0308
						0.11278	1.1055			0.10707	0.1637			0.05167	6.1935	0.05167	9.8653	0.05167	0.0097	0.05167	0.0309
						0.11278	1.1064			0.1073	0.1611			0.05167	6.2016	0.05167	9.8745	0.05167	0.0097	0.05167	0.0309
						0.11302	1.102			0.1073	0.1558			0.05178	6.205	0.05178	9.8795	0.05178	0.0097	0.05178	0.0309
						0.11302	1.1081			0.10753	0.1637			0.05178	6.2086	0.05178	9.889	0.05178	0.0097	0.05178	0.031
						0.11327	1.123			0.10753	0.1672			0.05189	6.2118	0.05189	9.8949	0.05189	0.0097	0.05189	0.031
						0.11327	1.1212			0.10776	0.1689			0.05189	6.2133	0.05189	9.9016	0.05189	0.0098	0.05189	0.031
						0.11351	1.1239			0.10776	0.1672			0.052	6.2152	0.052	9.9063	0.052	0.0098	0.052	0.0311
						0.11351	1.1186			0.10799	0.1681			0.052	6.2185	0.052	9.9126	0.052	0.0098	0.052	0.0311
						0.11375	1.1134			0.10799	0.1716			0.05211	6.2206	0.05211	9.918	0.05211	0.0098	0.05211	0.0311
						0.11375	1.116			0.10822	0.1654			0.05211	6.2252	0.05211	9.9258	0.05211	0.0098	0.05211	0.0312
						0.11399	1.1177			0.10822	0.1646			0.05222	6.2283	0.05222	9.9281	0.05222	0.0098	0.05222	0.0312
						0.11399	1.123			0.10845	0.1663			0.05222	6.2337	0.05222	9.9389	0.05222	0.0098	0.05222	0.0312
						0.11424	1.1247			0.10845	0.1698			0.05233	6.2401	0.05233	9.9476	0.05233	0.0098	0.05233	0.0312
						0.11424	1.1265			0.10868	0.1619			0.05233	6.2491	0.05233	9.9592	0.05233	0.0098	0.05233	0.0313
						0.11448	1.1335			0.10868	0.1602			0.05244	6.255	0.05244	9.9698	0.05244	0.0098	0.05244	0.0313
						0.11448	1.1458			0.10891	0.1628			0.05244	6.2603	0.05244	9.9803	0.05244	0.0099	0.05244	0.0313
						0.11472	1.1528			0.10891	0.1663			0.05256	6.2652	0.05256	9.9868	0.05256	0.0099	0.05256	0.0314
						0.11472	1.1449			0.10914	0.1593			0.05256	6.27	0.05256	9.995	0.05256	0.0099	0.05256	0.0314
						0.11496	1.1571			0.10914	0.1611			0.05267	6.271	0.05267	10	0.05267	0.0099	0.05267	0.0314
						0.11496	1.1431			0.10938	0.1707			0.05267	6.2749	0.05267	10.0084	0.05267	0.0099	0.05267	0.0315
						0.11521	1.1414			0.10938	0.1768			0.05278	6.2794	0.05278	10.0138	0.05278	0.0099	0.05278	0.0315
						0.11521	1.1466			0.10961	0.1777			0.05278	6.2838	0.05278	10.0209	0.05278	0.0099	0.05278	0.0315
						0.11545	1.158			0.10961	0.1803			0.05289	6.2885	0.05289	10.0279	0.05289	0.0099	0.05289	0.0316
						0.11545	1.1694			0.10984	0.1786			0.05289	6.2943	0.05289	10.0384	0.05289	0.0099	0.05289	0.0316
						0.11569	1.172			0.10984	0.1768			0.053	6.299	0.053	10.0465	0.053	0.0099	0.053	0.0316
						0.11569	1.1729			0.11007	0.1672			0.053	6.3063	0.053	10.0573	0.053	0.0099	0.053	0.0316
						0.11593	1.1886			0.11007	0.1584			0.05311	6.3115	0.05311	10.0639	0.05311	0.01	0.05311	0.0317
						0.11593	1.1825			0.1103	0.1672			0.05311	6.3188	0.05311	10.0753	0.05311	0.01	0.05311	0.0317
						0.11618	1.1764			0.1103	0.1803			0.05322	6.3253	0.05322	10.0839	0.05322	0.01	0.05322	0.0317
						0.11618	1.1834			0.11053	0.1803			0.05322	6.3283	0.05322	10.0926	0.05322	0.01	0.05322	0.0317
						0.11642	1.1825			0.11053	0.1759			0.05333	6.3311	0.05333	10.0987	0.05333	0.01	0.05333	0.0318
						0.11642	1.1799			0.11076	0.1689			0.05333	6.336	0.05333	10.1038	0.05333	0.01	0.05333	0.0318
						0.11666	1.186			0.11076	0.1698			0.05344	6.3374	0.05344	10.1092	0.05344	0.01	0.05344	0.0319
						0.11666	1.1921			0.11099	0.1689			0.05344	6.3413	0.05344	10.1151	0.05344	0.01	0.05344	0.0319
						0.11691	1.193			0.11099	0.1751			0.05356	6.3438	0.05356	10.1193	0.05356	0.01	0.05356	0.0319
						0.11691	1.2009			0.11122	0.1768			0.05356	6.35	0.05356	10.1268	0.05356	0.01	0.05356	0.032
						0.11715	1.1974			0.11122	0.1847			0.05367	6.3526	0.05367	10.1336	0.05367	0.01	0.05367	0.032
						0.11715	1.1948			0.11145	0.1829			0.05367	6.3577	0.05367	10.1434	0.05367	0.0101	0.05367	0.032
						0.11739	1.2018			0.11145	0.1777			0.05378	6.362	0.05378	10.1517	0.05378	0.0101	0.05378	0.0321
						0.11739	1.1974			0.11168	0.1759			0.05378	6.3697	0.05378	10.1624	0.05378	0.0101	0.05378	0.0321
						0.11763	1.1956			0.11168	0.1786			0.05389	6.3742	0.05389	10.1711	0.05389	0.0101	0.05389	0.0321
						0.11763	1.2035			0.11191	0.1777			0.05389	6.3792	0.05389	10.1815	0.05389	0.0101	0.05389	0.0322
						0.11788	1.2079			0.11191	0.1812			0.054	6.3828	0.054	10.1871	0.054	0.0101	0.054	0.0322
						0.11788	1.2167			0.11214	0.1864			0.054	6.3889	0.054	10.1978	0.054	0.0101	0.054	0.0322
						0.11812	1.2123			0.11214	0.1812			0.05411	6.3932	0.05411	10.2047	0.05411	0.0101	0.05411	0.0322
						0.11812	1.2105			0.11237	0.1759			0.05411	6.3971	0.05411	10.2097	0.05411	0.0101	0.05411	0.0323
						0.11836	1.2149			0.11237	0.1724			0.05422	6.4006	0.05422	10.2157	0.05422	0.0101	0.05422	0.0323
						0.11836	1.2228			0.1126	0.1812			0.05422	6.407	0.05422	10.2244	0.05422	0.0101	0.05422	0.0323
						0.1186	1.2289			0.1126	0.1891			0.05433	6.4111	0.05433	10.2322	0.05433	0.0101	0.05433	0.0324
						0.1186	1.2324			0.11283	0.1908			0.05433	6.418	0.05433	10.2413	0.05433	0.0101	0.05433	0.0324
						0.11885	1.2254			0.11283	0.1917			0.05444	6.4203	0.05444	10.2477	0.05444	0.0102	0.05444	0.0324
						0.11885	1.2298			0.11306	0.1838			0.05444	6.4254	0.05444	10.2567	0.05444	0.0102	0.05444	0.0325
						0.11909	1.228			0.11306	0.1864			0.05456	6.4291	0.05456	10.2638	0.05456	0.0102	0.05456	0.0325
						0.11909	1.2324			0.11329	0.1812			0.05456	6.4354	0.05456	10.2743	0.05456	0.0102	0.05456	0.0325
						0.11933	1.2333			0.11329	0.1864			0.05467	6.4393	0.05467	10.2827	0.05467	0.0102	0.05467	0.0325
						0.11933	1.2438			0.11352	0.1742			0.05467	6.4442	0.05467	10.289	0.05467	0.0102	0.05467	0.0326
						0.11957	1.2622			0.11352	0.1777			0.05478	6.447	0.05478	10.2945	0.05478	0.0102	0.05478	0.0326
						0.11957	1.2569			0.11375	0.1733			0.05478	6.4515	0.05478	10.3006	0.05478	0.0102	0.05478	0.0326
						0.11982	1.2438			0.11375	0.1681			0.05489	6.4533	0.05489	10.3032	0.05489	0.0102	0.05489	0.0326
						0.11982	1.2543			0.11398	0.1724			0.05489	6.4563	0.05489	10.3094	0.05489	0.0103	0.05489	0.0327
						0.12006	1.2762			0.11398	0.1847			0.055	6.4568	0.055	10.3128	0.055	0.0103	0.055	0.0327
						0.12006	1.263			0.11421	0.1908			0.055	6.4607	0.055	10.3193	0.055	0.0103	0.055	0.0327
						0.1203	1.2595			0.11421	0.1943			0.05511	6.4639	0.05511	10.3239	0.05511	0.0103	0.05511	0.0328
						0.1203	1.277			0.11444	0.1838			0.05511	6.4691	0.05511	10.3313	0.05511	0.0103	0.05511	0.0328
						0.12054	1.2779			0.11444	0.1864			0.05522	6.4717	0.05522	10.3378	0.05522	0.0103	0.05522	0.0328
						0.12054	1.2744			0.11467	0.1803			0.05522	6.4784	0.05522	10.3481	0.05522	0.0103	0.05522	0.0329
						0.12079	1.2692			0.11467	0.1724			0.05533	6.4813	0.05533	10.3557	0.05533	0.0103	0.05533	0.0329
						0.12079	1.284			0.1149	0.1812			0.05533	6.4866	0.05533	10.3672	0.05533	0.0103	0.05533	0.033
						0.12103	1.284			0.1149	0.1864			0.05544	6.4912	0.05544	10.373	0.05544	0.0103	0.05544	0.033
						0.12103	1.2867			0.11513	0.1917			0.05544	6.4956	0.05544	10.3807	0.05544	0.0103	0.05544	0.033
						0.12127	1.2867			0.11513	0.1891			0.05556	6.4987	0.05556	10.3857	0.05556	0.0104	0.05556	0.033
						0.12127	1.284			0.11536	0.1838			0.05556	6.5042	0.05556	10.3931	0.05556	0.0104	0.05556	0.0331
						0.12151	1.2797			0.11536	0.1891			0.05567	6.5065	0.05567	10.3985	0.05567	0.0104	0.05567	0.0331
						0.12151	1.2954			0.11559	0.2004			0.05567	6.5106	0.05567	10.4058	0.05567	0.0104	0.05567	0.0331
						0.12176	1.3033			0.11559	0.2092			0.05578	6.5124	0.05578	10.4111	0.05578	0.0104	0.05578	0.0331
						0.12176	1.3024			0.11582	0.1996			0.05578	6.5192	0.05578	10.4201	0.05578	0.0104	0.05578	0.0332
						0.122	1.3138			0.11582	0.1961			0.05589	6.5223	0.05589	10.4248	0.05589	0.0104	0.05589	0.0332
						0.122	1.3208			0.11605	0.1856			0.05589	6.5297	0.05589	10.436	0.05589	0.0104	0.05589	0.0332
						0.12224	1.3156			0.11605	0.1882			0.056	6.5333	0.056	10.4439	0.056	0.0104	0.056	0.0333
						0.12224	1.3129			0.11628	0.1899			0.056	6.5394	0.056	10.4531	0.056	0.0104	0.056	0.0333
						0.12248	1.3199			0.11628	0.1978			0.05611	6.5427	0.05611	10.4605	0.05611	0.0104	0.05611	0.0333
						0.12248	1.3173			0.11651	0.2004			0.05611	6.548	0.05611	10.4689	0.05611	0.0104	0.05611	0.0334
						0.12273	1.3199			0.11651	0.1926			0.05622	6.5504	0.05622	10.4744	0.05622	0.0105	0.05622	0.0334
						0.12273	1.3269			0.11674	0.1917			0.05622	6.5567	0.05622	10.4833	0.05622	0.0105	0.05622	0.0334
						0.12297	1.3339			0.11674	0.1961			0.05633	6.5596	0.05633	10.4895	0.05633	0.0105	0.05633	0.0334
						0.12297	1.3357			0.11697	0.1969			0.05633	6.5631	0.05633	10.4947	0.05633	0.0105	0.05633	0.0335
						0.12321	1.3278			0.11697	0.1996			0.05644	6.5648	0.05644	10.4977	0.05644	0.0105	0.05644	0.0335
						0.12321	1.3322			0.1172	0.2083			0.05644	6.568	0.05644	10.5025	0.05644	0.0105	0.05644	0.0335
						0.12345	1.3226			0.1172	0.2101			0.05656	6.5706	0.05656	10.5069	0.05656	0.0105	0.05656	0.0336
						0.12345	1.3296			0.11743	0.2153			0.05656	6.5753	0.05656	10.5151	0.05656	0.0105	0.05656	0.0336
						0.1237	1.3392			0.11743	0.2136			0.05667	6.5796	0.05667	10.5236	0.05667	0.0105	0.05667	0.0336
						0.1237	1.3392			0.11766	0.2101			0.05667	6.5865	0.05667	10.5333	0.05667	0.0105	0.05667	0.0337
						0.12394	1.3287			0.11766	0.2004			0.05678	6.5896	0.05678	10.5385	0.05678	0.0105	0.05678	0.0337
						0.12394	1.3331			0.11789	0.2136			0.05678	6.5936	0.05678	10.5486	0.05678	0.0105	0.05678	0.0337
						0.12418	1.3401			0.11789	0.2039			0.05689	6.5988	0.05689	10.5585	0.05689	0.0105	0.05689	0.0338
						0.12418	1.3418			0.11812	0.2031			0.05689	6.6053	0.05689	10.5689	0.05689	0.0106	0.05689	0.0338
						0.12442	1.3576			0.11812	0.2022			0.057	6.6099	0.057	10.5752	0.057	0.0106	0.057	0.0338
						0.12442	1.3619			0.11836	0.2136			0.057	6.6148	0.057	10.5811	0.057	0.0106	0.057	0.0339
						0.12467	1.3637			0.11836	0.2188			0.05711	6.6169	0.05711	10.5858	0.05711	0.0106	0.05711	0.0339
						0.12467	1.369			0.11859	0.2153			0.05711	6.6212	0.05711	10.5941	0.05711	0.0106	0.05711	0.0339
						0.12491	1.3751			0.11859	0.2031			0.05722	6.6242	0.05722	10.5995	0.05722	0.0106	0.05722	0.0339
						0.12491	1.3786			0.11882	0.2013			0.05722	6.6285	0.05722	10.606	0.05722	0.0106	0.05722	0.034
						0.12515	1.3812			0.11882	0.2066			0.05733	6.6343	0.05733	10.6106	0.05733	0.0106	0.05733	0.034
						0.12515	1.3786			0.11905	0.2171			0.05733	6.6412	0.05733	10.6194	0.05733	0.0106	0.05733	0.034
						0.12539	1.3751			0.11905	0.2171			0.05744	6.6459	0.05744	10.628	0.05744	0.0106	0.05744	0.0341
						0.12539	1.3742			0.11928	0.2066			0.05744	6.6519	0.05744	10.6404	0.05744	0.0107	0.05744	0.0341
						0.12564	1.3838			0.11928	0.2039			0.05756	6.6567	0.05756	10.6491	0.05756	0.0107	0.05756	0.0341
						0.12564	1.3847			0.11951	0.2109			0.05756	6.6638	0.05756	10.6606	0.05756	0.0107	0.05756	0.0342
						0.12588	1.3847			0.11951	0.2223			0.05767	6.6665	0.05767	10.6677	0.05767	0.0107	0.05767	0.0342
						0.12588	1.3891			0.11974	0.232			0.05767	6.6702	0.05767	10.6756	0.05767	0.0107	0.05767	0.0342
						0.12612	1.3996			0.11974	0.2232			0.05778	6.6733	0.05778	10.6793	0.05778	0.0107	0.05778	0.0343
						0.12612	1.3961			0.11997	0.2118			0.05778	6.6764	0.05778	10.6856	0.05778	0.0107	0.05778	0.0343
						0.12636	1.3996			0.11997	0.1996			0.05789	6.6799	0.05789	10.6895	0.05789	0.0107	0.05789	0.0343
						0.12636	1.4092			0.1202	0.2144			0.05789	6.684	0.05789	10.6944	0.05789	0.0107	0.05789	0.0343
						0.12661	1.4136			0.1202	0.2206			0.058	6.6854	0.058	10.6977	0.058	0.0107	0.058	0.0344
						0.12661	1.4197			0.12043	0.2171			0.058	6.6907	0.058	10.7062	0.058	0.0107	0.058	0.0344
						0.12685	1.4197			0.12043	0.2197			0.05811	6.6939	0.05811	10.7119	0.05811	0.0108	0.05811	0.0344
						0.12685	1.4171			0.12066	0.2285			0.05811	6.6994	0.05811	10.722	0.05811	0.0108	0.05811	0.0345
						0.12709	1.4136			0.12066	0.2258			0.05822	6.7052	0.05822	10.7294	0.05822	0.0108	0.05822	0.0345
						0.12709	1.4188			0.12089	0.2241			0.05822	6.7113	0.05822	10.7422	0.05822	0.0108	0.05822	0.0345
						0.12733	1.4197			0.12089	0.2179			0.05833	6.7162	0.05833	10.7503	0.05833	0.0108	0.05833	0.0346
						0.12733	1.4215			0.12112	0.2144			0.05833	6.7223	0.05833	10.7586	0.05833	0.0108	0.05833	0.0346
						0.12758	1.4223			0.12112	0.2188			0.05844	6.7252	0.05844	10.7659	0.05844	0.0108	0.05844	0.0346
						0.12758	1.439			0.12135	0.2162			0.05844	6.7294	0.05844	10.7751	0.05844	0.0108	0.05844	0.0347
						0.12782	1.4381			0.12135	0.2101			0.05856	6.7336	0.05856	10.7808	0.05856	0.0108	0.05856	0.0347
						0.12782	1.432			0.12158	0.2118			0.05856	6.737	0.05856	10.7878	0.05856	0.0108	0.05856	0.0347
						0.12806	1.4285			0.12158	0.2285			0.05867	6.7396	0.05867	10.7933	0.05867	0.0108	0.05867	0.0348
						0.12806	1.4434			0.12181	0.2311			0.05867	6.7451	0.05867	10.7999	0.05867	0.0108	0.05867	0.0348
						0.1283	1.439			0.12181	0.2337			0.05878	6.7478	0.05878	10.8064	0.05878	0.0109	0.05878	0.0348
						0.1283	1.4434			0.12204	0.239			0.05878	6.7541	0.05878	10.8141	0.05878	0.0109	0.05878	0.0349
						0.12855	1.4477			0.12204	0.2381			0.05889	6.7582	0.05889	10.8199	0.05889	0.0109	0.05889	0.0349
						0.12855	1.4556			0.12227	0.2241			0.05889	6.7638	0.05889	10.8305	0.05889	0.0109	0.05889	0.0349
						0.12879	1.46			0.12227	0.2171			0.059	6.768	0.059	10.8379	0.059	0.0109	0.059	0.0349
						0.12879	1.4574			0.1225	0.2188			0.059	6.775	0.059	10.8519	0.059	0.0109	0.059	0.035
						0.12903	1.4609			0.1225	0.232			0.05911	6.7801	0.05911	10.8599	0.05911	0.0109	0.05911	0.035
						0.12903	1.4696			0.12273	0.2223			0.05911	6.7844	0.05911	10.8663	0.05911	0.0109	0.05911	0.035
						0.12927	1.4749			0.12273	0.2136			0.05922	6.786	0.05922	10.8728	0.05922	0.0109	0.05922	0.0351
						0.12927	1.474			0.12296	0.2136			0.05922	6.7877	0.05922	10.876	0.05922	0.011	0.05922	0.0351
						0.12952	1.4757			0.12296	0.2188			0.05933	6.7884	0.05933	10.879	0.05933	0.011	0.05933	0.0351
						0.12952	1.4845			0.12319	0.2258			0.05933	6.7908	0.05933	10.8838	0.05933	0.011	0.05933	0.0351
						0.12976	1.4915			0.12319	0.2267			0.05944	6.7912	0.05944	10.8853	0.05944	0.011	0.05944	0.0352
						0.12976	1.488			0.12342	0.2241			0.05944	6.7954	0.05944	10.8916	0.05944	0.011	0.05944	0.0352
						0.13	1.4959			0.12342	0.2258			0.05956	6.799	0.05956	10.8982	0.05956	0.011	0.05956	0.0352
						0.13	1.5029			0.12365	0.2258			0.05956	6.8047	0.05956	10.9063	0.05956	0.011	0.05956	0.0353
						0.13024	1.4932			0.12365	0.2363			0.05967	6.8096	0.05967	10.9133	0.05967	0.011	0.05967	0.0353
						0.13024	1.481			0.12388	0.2267			0.05967	6.8143	0.05967	10.9207	0.05967	0.011	0.05967	0.0353
						0.13049	1.4959			0.12388	0.2206			0.05978	6.8173	0.05978	10.9278	0.05978	0.011	0.05978	0.0354
						0.13049	1.4994			0.12411	0.2118			0.05978	6.8236	0.05978	10.9378	0.05978	0.011	0.05978	0.0354
						0.13073	1.4976			0.12411	0.2223			0.05989	6.8275	0.05989	10.9447	0.05989	0.011	0.05989	0.0354
						0.13073	1.4906			0.12434	0.2337			0.05989	6.831	0.05989	10.9548	0.05989	0.011	0.05989	0.0355
						0.13097	1.5099			0.12434	0.2346			0.06	6.8335	0.06	10.9603	0.06	0.0111	0.06	0.0355
						0.13097	1.5169			0.12457	0.2337			0.06	6.8366	0.06	10.9677	0.06	0.0111	0.06	0.0355
						0.13122	1.5107			0.12457	0.2302			0.06011	6.8391	0.06011	10.9715	0.06011	0.0111	0.06011	0.0356
						0.13122	1.5099			0.1248	0.2311			0.06011	6.8429	0.06011	10.9782	0.06011	0.0111	0.06011	0.0356
						0.13146	1.5177			0.1248	0.2381			0.06022	6.8463	0.06022	10.9817	0.06022	0.0111	0.06022	0.0356
						0.13146	1.5309			0.12503	0.2337			0.06022	6.8523	0.06022	10.9889	0.06022	0.0111	0.06022	0.0356
						0.1317	1.523			0.12503	0.2328			0.06033	6.8563	0.06033	10.9934	0.06033	0.0111	0.06033	0.0357
						0.1317	1.5256			0.12526	0.2442			0.06033	6.8625	0.06033	11.0031	0.06033	0.0111	0.06033	0.0357
						0.13194	1.5326			0.12526	0.2416			0.06044	6.8663	0.06044	11.0104	0.06044	0.0111	0.06044	0.0357
						0.13194	1.537			0.12549	0.2442			0.06044	6.8724	0.06044	11.0214	0.06044	0.0111	0.06044	0.0358
						0.13219	1.5344			0.12549	0.253			0.06056	6.8765	0.06056	11.0291	0.06056	0.0111	0.06056	0.0358
						0.13219	1.5484			0.12572	0.2425			0.06056	6.8801	0.06056	11.0388	0.06056	0.0111	0.06056	0.0358
						0.13243	1.5484			0.12572	0.246			0.06067	6.8832	0.06067	11.0464	0.06067	0.0112	0.06067	0.0359
						0.13243	1.5519			0.12595	0.239			0.06067	6.8895	0.06067	11.0545	0.06067	0.0112	0.06067	0.0359
						0.13267	1.5458			0.12595	0.239			0.06078	6.8932	0.06078	11.0594	0.06078	0.0112	0.06078	0.0359
						0.13267	1.5528			0.12618	0.2512			0.06078	6.8959	0.06078	11.0643	0.06078	0.0112	0.06078	0.0359
						0.13291	1.5519			0.12618	0.2573			0.06089	6.8957	0.06089	11.068	0.06089	0.0112	0.06089	0.036
						0.13291	1.5519			0.12641	0.2512			0.06089	6.8971	0.06089	11.0733	0.06089	0.0112	0.06089	0.036
						0.13316	1.5606			0.12641	0.2451			0.061	6.9005	0.061	11.0768	0.061	0.0112	0.061	0.036
						0.13316	1.5598			0.12664	0.2355			0.061	6.9058	0.061	11.0829	0.061	0.0112	0.061	0.0361
						0.1334	1.5685			0.12664	0.2372			0.06111	6.9094	0.06111	11.0896	0.06111	0.0112	0.06111	0.0361
						0.1334	1.5816			0.12687	0.239			0.06111	6.9158	0.06111	11.0972	0.06111	0.0112	0.06111	0.0361
						0.13364	1.5781			0.12687	0.2302			0.06122	6.9199	0.06122	11.104	0.06122	0.0112	0.06122	0.0362
						0.13364	1.5711			0.1271	0.2328			0.06122	6.9272	0.06122	11.1163	0.06122	0.0113	0.06122	0.0362
						0.13388	1.5676			0.1271	0.2442			0.06133	6.9306	0.06133	11.1254	0.06133	0.0113	0.06133	0.0362
						0.13388	1.565			0.12733	0.2433			0.06133	6.9348	0.06133	11.1347	0.06133	0.0113	0.06133	0.0362
						0.13413	1.5764			0.12733	0.246			0.06144	6.938	0.06144	11.1421	0.06144	0.0113	0.06144	0.0363
						0.13413	1.5764			0.12757	0.2433			0.06144	6.9433	0.06144	11.1485	0.06144	0.0113	0.06144	0.0363
						0.13437	1.5816			0.12757	0.2346			0.06156	6.9454	0.06156	11.1531	0.06156	0.0113	0.06156	0.0363
						0.13437	1.5904			0.1278	0.2346			0.06156	6.9495	0.06156	11.1594	0.06156	0.0113	0.06156	0.0364
						0.13461	1.5957			0.1278	0.2407			0.06167	6.9534	0.06167	11.1637	0.06167	0.0113	0.06167	0.0364
						0.13461	1.5983			0.12803	0.2477			0.06167	6.9591	0.06167	11.1726	0.06167	0.0113	0.06167	0.0365
						0.13485	1.6018			0.12803	0.2565			0.06178	6.9616	0.06178	11.1786	0.06178	0.0113	0.06178	0.0365
						0.13485	1.5992			0.12826	0.2582			0.06178	6.9657	0.06178	11.1872	0.06178	0.0113	0.06178	0.0365
						0.1351	1.5992			0.12826	0.2468			0.06189	6.9704	0.06189	11.1943	0.06189	0.0113	0.06189	0.0365
						0.1351	1.6053			0.12849	0.2433			0.06189	6.977	0.06189	11.2025	0.06189	0.0113	0.06189	0.0366
						0.13534	1.6009			0.12849	0.2468			0.062	6.9817	0.062	11.2116	0.062	0.0114	0.062	0.0366
						0.13534	1.6167			0.12872	0.2486			0.062	6.9893	0.062	11.2217	0.062	0.0114	0.062	0.0366
						0.13558	1.6228			0.12872	0.2503			0.06211	6.9929	0.06211	11.229	0.06211	0.0114	0.06211	0.0367
						0.13558	1.6254			0.12895	0.2547			0.06211	6.9962	0.06211	11.2359	0.06211	0.0114	0.06211	0.0367
						0.13582	1.6184			0.12895	0.2495			0.06222	6.9991	0.06222	11.2399	0.06222	0.0114	0.06222	0.0367
						0.13582	1.6184			0.12918	0.2495			0.06222	7.0019	0.06222	11.2477	0.06222	0.0114	0.06222	0.0368
						0.13607	1.6245			0.12918	0.2486			0.06233	7.0046	0.06233	11.2524	0.06233	0.0114	0.06233	0.0368
						0.13607	1.6307			0.12941	0.2495			0.06233	7.0103	0.06233	11.2581	0.06233	0.0114	0.06233	0.0368
						0.13631	1.6342			0.12941	0.2538			0.06244	7.0127	0.06244	11.2632	0.06244	0.0114	0.06244	0.0369
						0.13631	1.6315			0.12964	0.2582			0.06244	7.0159	0.06244	11.2699	0.06244	0.0115	0.06244	0.0369
						0.13655	1.6333			0.12964	0.2652			0.06256	7.0172	0.06256	11.2741	0.06256	0.0114	0.06256	0.0369
						0.13655	1.6403			0.12987	0.267			0.06256	7.0244	0.06256	11.2824	0.06256	0.0115	0.06256	0.037
						0.13679	1.642			0.12987	0.2582			0.06267	7.0273	0.06267	11.2877	0.06267	0.0115	0.06267	0.037
						0.13679	1.6412			0.1301	0.2635			0.06267	7.0336	0.06267	11.2976	0.06267	0.0115	0.06267	0.037
						0.13704	1.6552			0.1301	0.2608			0.06278	7.0376	0.06278	11.3077	0.06278	0.0115	0.06278	0.037
						0.13704	1.6683			0.13033	0.2652			0.06278	7.045	0.06278	11.3178	0.06278	0.0115	0.06278	0.0371
						0.13728	1.6648			0.13033	0.2652			0.06289	7.049	0.06289	11.3243	0.06289	0.0115	0.06289	0.0371
						0.13728	1.6648			0.13056	0.2565			0.06289	7.0537	0.06289	11.3321	0.06289	0.0115	0.06289	0.0371
						0.13752	1.6718			0.13056	0.2495			0.063	7.057	0.063	11.3388	0.063	0.0116	0.063	0.0371
						0.13752	1.6622			0.13079	0.2573			0.063	7.0615	0.063	11.3474	0.063	0.0116	0.063	0.0372
						0.13776	1.6604			0.13079	0.253			0.06311	7.0652	0.06311	11.3518	0.06311	0.0116	0.06311	0.0372
						0.13776	1.67			0.13102	0.2521			0.06311	7.0682	0.06311	11.3596	0.06311	0.0116	0.06311	0.0373
						0.13801	1.6823			0.13102	0.2582			0.06322	7.0702	0.06322	11.3663	0.06322	0.0116	0.06322	0.0373
						0.13801	1.6841			0.13125	0.2696			0.06322	7.0738	0.06322	11.3723	0.06322	0.0116	0.06322	0.0373
						0.13825	1.6832			0.13125	0.2573			0.06333	7.0771	0.06333	11.378	0.06333	0.0116	0.06333	0.0374
						0.13825	1.6779			0.13148	0.2486			0.06333	7.0827	0.06333	11.3862	0.06333	0.0116	0.06333	0.0374
						0.13849	1.6937			0.13148	0.2538			0.06344	7.0881	0.06344	11.3935	0.06344	0.0116	0.06344	0.0374
						0.13849	1.6989			0.13171	0.2652			0.06344	7.0959	0.06344	11.4045	0.06344	0.0116	0.06344	0.0374
						0.13873	1.7033			0.13171	0.267			0.06356	7.0998	0.06356	11.4113	0.06356	0.0116	0.06356	0.0375
						0.13873	1.7024			0.13194	0.2626			0.06356	7.1026	0.06356	11.4196	0.06356	0.0116	0.06356	0.0375
						0.13898	1.6998			0.13194	0.2713			0.06367	7.1054	0.06367	11.4249	0.06367	0.0116	0.06367	0.0375
						0.13898	1.7156			0.13217	0.274			0.06367	7.1095	0.06367	11.43	0.06367	0.0117	0.06367	0.0376
						0.13922	1.7156			0.13217	0.2766			0.06378	7.1108	0.06378	11.4339	0.06378	0.0117	0.06378	0.0376
						0.13922	1.7147			0.1324	0.2661			0.06378	7.114	0.06378	11.4381	0.06378	0.0117	0.06378	0.0376
						0.13946	1.7129			0.1324	0.2635			0.06389	7.1139	0.06389	11.4405	0.06389	0.0117	0.06389	0.0377
						0.13946	1.7164			0.13263	0.267			0.06389	7.1164	0.06389	11.4461	0.06389	0.0117	0.06389	0.0377
						0.1397	1.7147			0.13263	0.2678			0.064	7.117	0.064	11.4499	0.064	0.0117	0.064	0.0377
						0.1397	1.7103			0.13286	0.2652			0.064	7.1229	0.064	11.4564	0.064	0.0117	0.064	0.0377
						0.13995	1.7112			0.13286	0.2652			0.06411	7.1269	0.06411	11.463	0.06411	0.0117	0.06411	0.0378
						0.13995	1.7296			0.13309	0.2687			0.06411	7.1327	0.06411	11.4733	0.06411	0.0117	0.06411	0.0378
						0.14019	1.748			0.13309	0.2617			0.06422	7.1364	0.06422	11.4817	0.06422	0.0117	0.06422	0.0378
						0.14019	1.7567			0.13332	0.2661			0.06422	7.1423	0.06422	11.4903	0.06422	0.0117	0.06422	0.0378
						0.14043	1.7497			0.13332	0.2678			0.06433	7.1453	0.06433	11.4979	0.06433	0.0118	0.06433	0.0379
						0.14043	1.7453			0.13355	0.2661			0.06433	7.1502	0.06433	11.5063	0.06433	0.0118	0.06433	0.0379
						0.14067	1.7506			0.13355	0.2731			0.06444	7.153	0.06444	11.5104	0.06444	0.0118	0.06444	0.0379
						0.14067	1.7567			0.13378	0.2757			0.06444	7.1576	0.06444	11.5174	0.06444	0.0118	0.06444	0.038
						0.14092	1.7436			0.13378	0.2687			0.06456	7.1588	0.06456	11.5218	0.06456	0.0118	0.06456	0.038
						0.14092	1.7418			0.13401	0.2731			0.06456	7.1625	0.06456	11.5278	0.06456	0.0118	0.06456	0.0381
						0.14116	1.755			0.13401	0.2696			0.06467	7.1658	0.06467	11.5311	0.06467	0.0118	0.06467	0.0381
						0.14116	1.7576			0.13424	0.2713			0.06467	7.1704	0.06467	11.5396	0.06467	0.0118	0.06467	0.0381
						0.1414	1.7628			0.13424	0.2705			0.06478	7.1743	0.06478	11.546	0.06478	0.0118	0.06478	0.0381
						0.1414	1.7681			0.13447	0.2705			0.06478	7.1797	0.06478	11.5566	0.06478	0.0118	0.06478	0.0382
						0.14164	1.7707			0.13447	0.2696			0.06489	7.1841	0.06489	11.5633	0.06489	0.0118	0.06489	0.0382
						0.14164	1.7751			0.1347	0.2678			0.06489	7.1905	0.06489	11.5728	0.06489	0.0118	0.06489	0.0382
						0.14189	1.7725			0.1347	0.2801			0.065	7.1946	0.065	11.5806	0.065	0.0118	0.065	0.0382
						0.14189	1.7795			0.13493	0.2766			0.065	7.1988	0.065	11.5879	0.065	0.0118	0.065	0.0383
						0.14213	1.7725			0.13493	0.2853			0.06511	7.2002	0.06511	11.5913	0.06511	0.0119	0.06511	0.0383
						0.14213	1.7751			0.13516	0.2775			0.06511	7.2043	0.06511	11.5985	0.06511	0.0119	0.06511	0.0383
						0.14237	1.7742			0.13516	0.2827			0.06522	7.207	0.06522	11.6044	0.06522	0.0119	0.06522	0.0384
						0.14237	1.7812			0.13539	0.288			0.06522	7.2115	0.06522	11.6123	0.06522	0.0119	0.06522	0.0384
						0.14261	1.7847			0.13539	0.2888			0.06533	7.2132	0.06533	11.6153	0.06533	0.0119	0.06533	0.0384
						0.14261	1.7908			0.13562	0.2836			0.06533	7.2171	0.06533	11.621	0.06533	0.0119	0.06533	0.0385
						0.14286	1.7961			0.13562	0.2836			0.06544	7.2205	0.06544	11.6244	0.06544	0.012	0.06544	0.0385
						0.14286	1.7996			0.13585	0.2801			0.06544	7.223	0.06544	11.6297	0.06544	0.012	0.06544	0.0385
						0.1431	1.8066			0.13585	0.2818			0.06556	7.2247	0.06556	11.6356	0.06556	0.0119	0.06556	0.0386
						0.1431	1.8101			0.13608	0.288			0.06556	7.2294	0.06556	11.6439	0.06556	0.012	0.06556	0.0386
						0.14334	1.8075			0.13608	0.2897			0.06567	7.2316	0.06567	11.6504	0.06567	0.012	0.06567	0.0386
						0.14334	1.8048			0.13631	0.2915			0.06567	7.2394	0.06567	11.6609	0.06567	0.012	0.06567	0.0387
						0.14358	1.8013			0.13631	0.281			0.06578	7.2438	0.06578	11.6684	0.06578	0.012	0.06578	0.0387
						0.14358	1.8083			0.13655	0.2783			0.06578	7.2499	0.06578	11.6774	0.06578	0.012	0.06578	0.0387
						0.14383	1.8206			0.13655	0.2792			0.06589	7.2534	0.06589	11.6818	0.06589	0.012	0.06589	0.0387
						0.14383	1.8145			0.13678	0.2748			0.06589	7.2575	0.06589	11.6882	0.06589	0.012	0.06589	0.0388
						0.14407	1.8206			0.13678	0.2722			0.066	7.2605	0.066	11.6935	0.066	0.012	0.066	0.0388
						0.14407	1.8232			0.13701	0.2853			0.066	7.2637	0.066	11.6994	0.066	0.012	0.066	0.0388
						0.14431	1.8276			0.13701	0.2897			0.06611	7.2632	0.06611	11.7041	0.06611	0.0121	0.06611	0.0389
						0.14431	1.8381			0.13724	0.2888			0.06611	7.2672	0.06611	11.7116	0.06611	0.0121	0.06611	0.0389
						0.14455	1.8442			0.13724	0.2862			0.06622	7.2712	0.06622	11.718	0.06622	0.0121	0.06622	0.0389
						0.14455	1.846			0.13747	0.288			0.06622	7.2787	0.06622	11.7271	0.06622	0.0121	0.06622	0.039
						0.1448	1.839			0.13747	0.2871			0.06633	7.2831	0.06633	11.7338	0.06633	0.0121	0.06633	0.039
						0.1448	1.832			0.1377	0.2958			0.06633	7.2893	0.06633	11.7416	0.06633	0.0121	0.06633	0.039
						0.14504	1.8355			0.1377	0.302			0.06644	7.2931	0.06644	11.7488	0.06644	0.0121	0.06644	0.0391
						0.14504	1.8469			0.13793	0.2783			0.06644	7.298	0.06644	11.7591	0.06644	0.0121	0.06644	0.0391
						0.14528	1.8565			0.13793	0.2783			0.06656	7.301	0.06656	11.7657	0.06656	0.0121	0.06656	0.0391
						0.14528	1.8609			0.13816	0.2967			0.06656	7.3055	0.06656	11.7714	0.06656	0.0121	0.06656	0.0392
						0.14553	1.8591			0.13816	0.295			0.06667	7.3075	0.06667	11.7755	0.06667	0.0121	0.06667	0.0392
						0.14553	1.8582			0.13839	0.2941			0.06667	7.3093	0.06667	11.7814	0.06667	0.0121	0.06667	0.0392
						0.14577	1.86			0.13839	0.2976			0.06678	7.3113	0.06678	11.7847	0.06678	0.0121	0.06678	0.0392
						0.14577	1.8635			0.13862	0.2897			0.06678	7.3145	0.06678	11.7913	0.06678	0.0122	0.06678	0.0393
						0.14601	1.8775			0.13862	0.2923			0.06689	7.3152	0.06689	11.7949	0.06689	0.0122	0.06689	0.0393
						0.14601	1.8819			0.13885	0.2845			0.06689	7.3214	0.06689	11.8014	0.06689	0.0122	0.06689	0.0393
						0.14625	1.8889			0.13885	0.2836			0.067	7.3233	0.067	11.8076	0.067	0.0122	0.067	0.0394
						0.14625	1.8897			0.13908	0.2845			0.067	7.329	0.067	11.8146	0.067	0.0122	0.067	0.0394
						0.1465	1.8784			0.13908	0.2792			0.06711	7.3327	0.06711	11.82	0.06711	0.0122	0.06711	0.0394
						0.1465	1.8854			0.13931	0.2766			0.06711	7.3385	0.06711	11.8291	0.06711	0.0122	0.06711	0.0395
						0.14674	1.8897			0.13931	0.288			0.06722	7.3438	0.06722	11.8359	0.06722	0.0122	0.06722	0.0395
						0.14674	1.8941			0.13954	0.2967			0.06722	7.3482	0.06722	11.8451	0.06722	0.0122	0.06722	0.0395
						0.14698	1.8906			0.13954	0.2967			0.06733	7.3511	0.06733	11.8522	0.06733	0.0122	0.06733	0.0395
						0.14698	1.8915			0.13977	0.2967			0.06733	7.3558	0.06733	11.8601	0.06733	0.0122	0.06733	0.0396
						0.14722	1.9029			0.13977	0.2976			0.06744	7.3586	0.06744	11.8661	0.06744	0.0123	0.06744	0.0396
						0.14722	1.9125			0.14	0.2923			0.06744	7.363	0.06744	11.8731	0.06744	0.0123	0.06744	0.0396
						0.14747	1.9099			0.14	0.2888			0.06756	7.3654	0.06756	11.877	0.06756	0.0123	0.06756	0.0397
						0.14747	1.9108			0.14023	0.2923			0.06756	7.3697	0.06756	11.8839	0.06756	0.0123	0.06756	0.0397
						0.14771	1.9116			0.14023	0.2958			0.06767	7.3722	0.06767	11.8875	0.06767	0.0123	0.06767	0.0397
						0.14771	1.909			0.14046	0.2853			0.06767	7.3775	0.06767	11.8955	0.06767	0.0123	0.06767	0.0398
						0.14795	1.9221			0.14046	0.2976			0.06778	7.3829	0.06778	11.9037	0.06778	0.0123	0.06778	0.0398
						0.14795	1.9361			0.14069	0.3081			0.06778	7.3895	0.06778	11.9132	0.06778	0.0123	0.06778	0.0398
						0.14819	1.9353			0.14069	0.3064			0.06789	7.3909	0.06789	11.9204	0.06789	0.0123	0.06789	0.0399
						0.14819	1.9475			0.14092	0.3072			0.06789	7.3962	0.06789	11.9287	0.06789	0.0123	0.06789	0.0399
						0.14844	1.944			0.14092	0.3072			0.068	7.3993	0.068	11.9346	0.068	0.0123	0.068	0.0399
						0.14844	1.9484			0.14115	0.3055			0.068	7.4034	0.068	11.9429	0.068	0.0124	0.068	0.04
						0.14868	1.9528			0.14115	0.3046			0.06811	7.4053	0.06811	11.9463	0.06811	0.0124	0.06811	0.04
						0.14868	1.9466			0.14138	0.3072			0.06811	7.4085	0.06811	11.9515	0.06811	0.0124	0.06811	0.04
						0.14892	1.9344			0.14138	0.3125			0.06822	7.4089	0.06822	11.9553	0.06822	0.0124	0.06822	0.0401
						0.14892	1.9466			0.14161	0.3046			0.06822	7.4122	0.06822	11.9585	0.06822	0.0124	0.06822	0.0401
						0.14916	1.9466			0.14161	0.2958			0.06833	7.4135	0.06833	11.9609	0.06833	0.0124	0.06833	0.0401
						0.14916	1.9458			0.14184	0.3151			0.06833	7.4164	0.06833	11.9653	0.06833	0.0124	0.06833	0.0401
						0.14941	1.9519			0.14184	0.3107			0.06844	7.4188	0.06844	11.9701	0.06844	0.0124	0.06844	0.0402
						0.14941	1.9519			0.14207	0.3064			0.06844	7.4267	0.06844	11.98	0.06844	0.0124	0.06844	0.0402
						0.14965	1.9571			0.14207	0.3011			0.06856	7.4306	0.06856	11.9855	0.06856	0.0124	0.06856	0.0402
						0.14965	1.972			0.1423	0.3037			0.06856	7.4358	0.06856	11.9959	0.06856	0.0125	0.06856	0.0403
						0.14989	1.9773			0.1423	0.3064			0.06867	7.4386	0.06867	12.0033	0.06867	0.0125	0.06867	0.0403
						0.14989	1.9729			0.14253	0.2958			0.06867	7.4433	0.06867	12.0109	0.06867	0.0125	0.06867	0.0403
						0.15013	1.9729			0.14253	0.2862			0.06878	7.447	0.06878	12.0184	0.06878	0.0125	0.06878	0.0403
						0.15013	1.9764			0.14276	0.2888			0.06878	7.4508	0.06878	12.0259	0.06878	0.0125	0.06878	0.0404
						0.15038	1.9825			0.14276	0.2993			0.06889	7.4519	0.06889	12.0301	0.06889	0.0125	0.06889	0.0404
						0.15038	1.9808			0.14299	0.3046			0.06889	7.4555	0.06889	12.0355	0.06889	0.0125	0.06889	0.0404
						0.15062	1.9834			0.14299	0.3125			0.069	7.4573	0.069	12.038	0.069	0.0125	0.069	0.0405
						0.15062	1.9799			0.14322	0.3125			0.069	7.4616	0.069	12.0426	0.069	0.0125	0.069	0.0405
						0.15086	1.9852			0.14322	0.3125			0.06911	7.4646	0.06911	12.047	0.06911	0.0125	0.06911	0.0405
						0.15086	1.9948			0.14345	0.3072			0.06911	7.4695	0.06911	12.0541	0.06911	0.0125	0.06911	0.0405
						0.1511	2.0079			0.14345	0.3037			0.06922	7.4719	0.06922	12.059	0.06922	0.0125	0.06922	0.0406
						0.1511	2.0202			0.14368	0.3177			0.06922	7.4776	0.06922	12.0703	0.06922	0.0125	0.06922	0.0406
						0.15135	2.0245			0.14368	0.3125			0.06933	7.4827	0.06933	12.0778	0.06933	0.0126	0.06933	0.0406
						0.15135	2.0184			0.14391	0.3002			0.06933	7.4878	0.06933	12.0883	0.06933	0.0126	0.06933	0.0407
						0.15159	2.0097			0.14391	0.2941			0.06944	7.4925	0.06944	12.0956	0.06944	0.0126	0.06944	0.0407
						0.15159	1.9948			0.14414	0.3002			0.06944	7.498	0.06944	12.1041	0.06944	0.0126	0.06944	0.0407
						0.15183	2.0123			0.14414	0.3002			0.06956	7.5017	0.06956	12.1094	0.06956	0.0126	0.06956	0.0408
						0.15183	2.0272			0.14437	0.3002			0.06956	7.5053	0.06956	12.115	0.06956	0.0126	0.06956	0.0408
						0.15207	2.0228			0.14437	0.3002			0.06967	7.5069	0.06967	12.1188	0.06967	0.0126	0.06967	0.0408
						0.15207	2.0333			0.1446	0.3046			0.06967	7.5094	0.06967	12.125	0.06967	0.0126	0.06967	0.0409
						0.15232	2.0298			0.1446	0.3107			0.06978	7.5085	0.06978	12.1267	0.06978	0.0126	0.06978	0.0409
						0.15232	2.0429			0.14483	0.3055			0.06978	7.5092	0.06978	12.1324	0.06978	0.0127	0.06978	0.0409
						0.15256	2.0464			0.14483	0.3011			0.06989	7.5131	0.06989	12.1333	0.06989	0.0127	0.06989	0.0409
						0.15256	2.0429			0.14506	0.3081			0.06989	7.517	0.06989	12.1401	0.06989	0.0127	0.06989	0.041
						0.1528	2.0455			0.14506	0.3134			0.07	7.5205	0.07	12.1451	0.07	0.0127	0.07	0.041
						0.1528	2.0447			0.14529	0.3186			0.07	7.5249	0.07	12.1531	0.07	0.0127	0.07	0.041
						0.15304	2.0473			0.14529	0.3221			0.07011	7.5301	0.07011	12.1605	0.07011	0.0127	0.07011	0.0411
						0.15304	2.0517			0.14553	0.3107			0.07011	7.5357	0.07011	12.1705	0.07011	0.0127	0.07011	0.0411
						0.15329	2.0499			0.14553	0.3081			0.07022	7.5394	0.07022	12.1777	0.07022	0.0127	0.07022	0.0411
						0.15329	2.0569			0.14576	0.316			0.07022	7.546	0.07022	12.1877	0.07022	0.0127	0.07022	0.0412
						0.15353	2.0613			0.14576	0.3177			0.07033	7.5487	0.07033	12.1931	0.07033	0.0127	0.07033	0.0412
						0.15353	2.0639			0.14599	0.3107			0.07033	7.552	0.07033	12.2002	0.07033	0.0128	0.07033	0.0412
						0.15377	2.0709			0.14599	0.3142			0.07044	7.5526	0.07044	12.2035	0.07044	0.0128	0.07044	0.0413
						0.15377	2.0744			0.14622	0.3107			0.07044	7.5543	0.07044	12.2094	0.07044	0.0128	0.07044	0.0413
						0.15401	2.0823			0.14622	0.3099			0.07056	7.5573	0.07056	12.2143	0.07056	0.0128	0.07056	0.0413
						0.15401	2.0849			0.14645	0.3204			0.07056	7.5635	0.07056	12.2219	0.07056	0.0128	0.07056	0.0414
						0.15426	2.0744			0.14645	0.3142			0.07067	7.567	0.07067	12.2245	0.07067	0.0128	0.07067	0.0414
						0.15426	2.0771			0.14668	0.3239			0.07067	7.5732	0.07067	12.2338	0.07067	0.0128	0.07067	0.0414
						0.1545	2.0823			0.14668	0.3169			0.07078	7.5761	0.07078	12.2396	0.07078	0.0128	0.07078	0.0414
						0.1545	2.0876			0.14691	0.3177			0.07078	7.5832	0.07078	12.2507	0.07078	0.0128	0.07078	0.0415
						0.15474	2.0911			0.14691	0.3107			0.07089	7.5876	0.07089	12.2572	0.07089	0.0128	0.07089	0.0415
						0.15474	2.0998			0.14714	0.309			0.07089	7.594	0.07089	12.266	0.07089	0.0128	0.07089	0.0415
						0.15498	2.0981			0.14714	0.3134			0.071	7.5974	0.071	12.2734	0.071	0.0128	0.071	0.0416
						0.15498	2.0998			0.14737	0.3195			0.071	7.5989	0.071	12.2789	0.071	0.0128	0.071	0.0416
						0.15523	2.1024			0.14737	0.3265			0.07111	7.6007	0.07111	12.2826	0.07111	0.0128	0.07111	0.0417
						0.15523	2.1112			0.1476	0.3177			0.07111	7.6038	0.07111	12.2894	0.07111	0.0128	0.07111	0.0417
						0.15547	2.1164			0.1476	0.3204			0.07122	7.6036	0.07122	12.2913	0.07122	0.0129	0.07122	0.0417
						0.15547	2.1296			0.14783	0.3239			0.07122	7.6067	0.07122	12.2966	0.07122	0.0129	0.07122	0.0418
						0.15571	2.1287			0.14783	0.3134			0.07133	7.6082	0.07133	12.3003	0.07133	0.0129	0.07133	0.0418
						0.15571	2.1287			0.14806	0.309			0.07133	7.6134	0.07133	12.3058	0.07133	0.0129	0.07133	0.0418
						0.15595	2.1313			0.14806	0.3212			0.07144	7.6157	0.07144	12.309	0.07144	0.0129	0.07144	0.0418
						0.15595	2.1278			0.14829	0.3212			0.07144	7.6198	0.07144	12.3168	0.07144	0.0129	0.07144	0.0419
						0.1562	2.127			0.14829	0.316			0.07156	7.6253	0.07156	12.3231	0.07156	0.0129	0.07156	0.0419
						0.1562	2.134			0.14852	0.3186			0.07156	7.6325	0.07156	12.3334	0.07156	0.0129	0.07156	0.0419
						0.15644	2.141			0.14852	0.3291			0.07167	7.6367	0.07167	12.3401	0.07167	0.0129	0.07167	0.042
						0.15644	2.1497			0.14875	0.3239			0.07167	7.6411	0.07167	12.3516	0.07167	0.0129	0.07167	0.042
						0.15668	2.1488			0.14875	0.3309			0.07178	7.6446	0.07178	12.3585	0.07178	0.0129	0.07178	0.042
						0.15668	2.1532			0.14898	0.3291			0.07178	7.649	0.07178	12.3655	0.07178	0.013	0.07178	0.042
						0.15692	2.155			0.14898	0.3282			0.07189	7.6524	0.07189	12.3713	0.07189	0.013	0.07189	0.0421
						0.15692	2.1532			0.14921	0.3282			0.07189	7.6551	0.07189	12.3774	0.07189	0.013	0.07189	0.0421
						0.15717	2.1698			0.14921	0.3291			0.072	7.6573	0.072	12.3815	0.072	0.013	0.072	0.0421
						0.15717	2.1681			0.14944	0.3169			0.072	7.6612	0.072	12.3885	0.072	0.013	0.072	0.0422
						0.15741	2.1716			0.14944	0.3116			0.07211	7.6637	0.07211	12.392	0.07211	0.013	0.07211	0.0422
						0.15741	2.169			0.14967	0.3186			0.07211	7.6688	0.07211	12.3996	0.07211	0.013	0.07211	0.0422
						0.15765	2.169			0.14967	0.3186			0.07222	7.6724	0.07222	12.4044	0.07222	0.013	0.07222	0.0423
						0.15765	2.169			0.1499	0.3195			0.07222	7.6777	0.07222	12.4123	0.07222	0.013	0.07222	0.0423
						0.15789	2.162			0.1499	0.3317			0.07233	7.6832	0.07233	12.4206	0.07233	0.013	0.07233	0.0423
						0.15789	2.1663			0.15013	0.33			0.07233	7.6886	0.07233	12.4295	0.07233	0.013	0.07233	0.0423
						0.15814	2.1856			0.15013	0.3335			0.07244	7.6928	0.07244	12.435	0.07244	0.0131	0.07244	0.0424
						0.15814	2.1961			0.15036	0.3326			0.07244	7.6972	0.07244	12.4419	0.07244	0.0131	0.07244	0.0424
						0.15838	2.1873			0.15036	0.3274			0.07256	7.698	0.07256	12.4457	0.07256	0.0131	0.07256	0.0424
						0.15838	2.1943			0.15059	0.3274			0.07256	7.7	0.07256	12.4519	0.07256	0.0131	0.07256	0.0425
						0.15862	2.2049			0.15059	0.3344			0.07267	7.7018	0.07267	12.4559	0.07267	0.0131	0.07267	0.0425
						0.15862	2.2057			0.15082	0.3151			0.07267	7.7031	0.07267	12.4609	0.07267	0.0131	0.07267	0.0425
						0.15886	2.2022			0.15082	0.3081			0.07278	7.7036	0.07278	12.4627	0.07278	0.0131	0.07278	0.0426
						0.15886	2.1961			0.15105	0.3177			0.07278	7.7054	0.07278	12.4682	0.07278	0.0131	0.07278	0.0426
						0.15911	2.2057			0.15105	0.3204			0.07289	7.7088	0.07289	12.4714	0.07289	0.0131	0.07289	0.0426
						0.15911	2.218			0.15128	0.33			0.07289	7.7137	0.07289	12.4784	0.07289	0.0131	0.07289	0.0426
						0.15935	2.2215			0.15128	0.33			0.073	7.7186	0.073	12.4839	0.073	0.0131	0.073	0.0427
						0.15935	2.225			0.15151	0.3274			0.073	7.7224	0.073	12.4931	0.073	0.0131	0.073	0.0427
						0.15959	2.2276			0.15151	0.3291			0.07311	7.7259	0.07311	12.4979	0.07311	0.0132	0.07311	0.0427
						0.15959	2.225			0.15174	0.3326			0.07311	7.7304	0.07311	12.5079	0.07311	0.0132	0.07311	0.0427
						0.15984	2.2189			0.15174	0.3396			0.07322	7.7358	0.07322	12.5157	0.07322	0.0132	0.07322	0.0428
						0.15984	2.2154			0.15197	0.3326			0.07322	7.7396	0.07322	12.5218	0.07322	0.0132	0.07322	0.0428
						0.16008	2.2337			0.15197	0.3282			0.07333	7.7417	0.07333	12.5254	0.07333	0.0132	0.07333	0.0429
						0.16008	2.2329			0.1522	0.3195			0.07333	7.7448	0.07333	12.5331	0.07333	0.0132	0.07333	0.0429
						0.16032	2.239			0.1522	0.3195			0.07344	7.7452	0.07344	12.5339	0.07344	0.0132	0.07344	0.0429
						0.16032	2.2521			0.15243	0.3265			0.07344	7.7497	0.07344	12.5414	0.07344	0.0132	0.07344	0.043
						0.16056	2.2512			0.15243	0.3221			0.07356	7.7513	0.07356	12.5464	0.07356	0.0132	0.07356	0.043
						0.16056	2.2504			0.15266	0.3204			0.07356	7.756	0.07356	12.5531	0.07356	0.0132	0.07356	0.043
						0.16081	2.2434			0.15266	0.323			0.07367	7.7603	0.07367	12.5575	0.07367	0.0133	0.07367	0.0431
						0.16081	2.2582			0.15289	0.3405			0.07367	7.7659	0.07367	12.5661	0.07367	0.0133	0.07367	0.0431
						0.16105	2.2609			0.15289	0.3422			0.07378	7.7689	0.07378	12.5724	0.07378	0.0133	0.07378	0.0431
						0.16105	2.26			0.15312	0.3431			0.07378	7.775	0.07378	12.5811	0.07378	0.0133	0.07378	0.0431
						0.16129	2.2609			0.15312	0.3501			0.07389	7.7784	0.07389	12.5873	0.07389	0.0133	0.07389	0.0432
						0.16129	2.2714			0.15335	0.3414			0.07389	7.7829	0.07389	12.5951	0.07389	0.0133	0.07389	0.0432
						0.16153	2.2644			0.15335	0.33			0.074	7.7845	0.074	12.5999	0.074	0.0133	0.074	0.0432
						0.16153	2.2556			0.15358	0.3317			0.074	7.7881	0.074	12.6066	0.074	0.0133	0.074	0.0433
						0.16178	2.2687			0.15358	0.3282			0.07411	7.7904	0.07411	12.6103	0.07411	0.0133	0.07411	0.0433
						0.16178	2.2722			0.15381	0.3195			0.07411	7.7919	0.07411	12.6145	0.07411	0.0133	0.07411	0.0433
						0.16202	2.2801			0.15381	0.3265			0.07422	7.7944	0.07422	12.6168	0.07422	0.0133	0.07422	0.0434
						0.16202	2.281			0.15404	0.3405			0.07422	7.796	0.07422	12.6221	0.07422	0.0133	0.07422	0.0434
						0.16226	2.2749			0.15404	0.3431			0.07433	7.7962	0.07433	12.6246	0.07433	0.0134	0.07433	0.0434
						0.16226	2.281			0.15427	0.3379			0.07433	7.7991	0.07433	12.6305	0.07433	0.0134	0.07433	0.0435
						0.1625	2.2924			0.15427	0.3344			0.07444	7.8013	0.07444	12.6362	0.07444	0.0134	0.07444	0.0435
						0.1625	2.295			0.15451	0.3344			0.07444	7.8052	0.07444	12.6443	0.07444	0.0134	0.07444	0.0435
						0.16275	2.2959			0.15451	0.3344			0.07456	7.809	0.07456	12.6498	0.07456	0.0134	0.07456	0.0435
						0.16275	2.2994			0.15474	0.323			0.07456	7.8145	0.07456	12.6577	0.07456	0.0134	0.07456	0.0436
						0.16299	2.3055			0.15474	0.3317			0.07467	7.8192	0.07467	12.6642	0.07467	0.0134	0.07467	0.0436
						0.16299	2.316			0.15497	0.3387			0.07467	7.8251	0.07467	12.6717	0.07467	0.0134	0.07467	0.0436
						0.16323	2.3134			0.15497	0.3317			0.07478	7.8277	0.07478	12.6777	0.07478	0.0134	0.07478	0.0436
						0.16323	2.3143			0.1552	0.3282			0.07478	7.8314	0.07478	12.6859	0.07478	0.0134	0.07478	0.0437
						0.16347	2.3178			0.1552	0.3221			0.07489	7.8336	0.07489	12.6909	0.07489	0.0134	0.07489	0.0437
						0.16347	2.3186			0.15543	0.3309			0.07489	7.8359	0.07489	12.698	0.07489	0.0135	0.07489	0.0438
						0.16372	2.3309			0.15543	0.3387			0.075	7.839	0.075	12.7016	0.075	0.0135	0.075	0.0438
						0.16372	2.3388			0.15566	0.3361			0.075	7.8431	0.075	12.7072	0.075	0.0135	0.075	0.0438
						0.16396	2.3396			0.15566	0.337			0.07511	7.8456	0.07511	12.7127	0.07511	0.0135	0.07511	0.0438
						0.16396	2.337			0.15589	0.3405			0.07511	7.8496	0.07511	12.721	0.07511	0.0135	0.07511	0.0439
						0.1642	2.3361			0.15589	0.3422			0.07522	7.8514	0.07522	12.7261	0.07522	0.0135	0.07522	0.0439
						0.1642	2.3449			0.15612	0.3335			0.07522	7.8582	0.07522	12.7361	0.07522	0.0135	0.07522	0.0439
						0.16444	2.3396			0.15612	0.3256			0.07533	7.8644	0.07533	12.7415	0.07533	0.0135	0.07533	0.044
						0.16444	2.3484			0.15635	0.3204			0.07533	7.8699	0.07533	12.7519	0.07533	0.0135	0.07533	0.044
						0.16469	2.3563			0.15635	0.3291			0.07544	7.8728	0.07544	12.7591	0.07544	0.0135	0.07544	0.044
						0.16469	2.3607			0.15658	0.337			0.07544	7.876	0.07544	12.7646	0.07544	0.0135	0.07544	0.0441
						0.16493	2.3563			0.15658	0.3466			0.07556	7.8774	0.07556	12.7682	0.07556	0.0135	0.07556	0.0441
						0.16493	2.3615			0.15681	0.3475			0.07556	7.8806	0.07556	12.7741	0.07556	0.0136	0.07556	0.0441
						0.16517	2.3615			0.15681	0.3405			0.07567	7.8817	0.07567	12.7778	0.07567	0.0136	0.07567	0.0442
						0.16517	2.3703			0.15704	0.3422			0.07567	7.8847	0.07567	12.7821	0.07567	0.0136	0.07567	0.0442
						0.16541	2.3747			0.15704	0.3492			0.07578	7.8861	0.07578	12.784	0.07578	0.0136	0.07578	0.0442
						0.16541	2.3712			0.15727	0.344			0.07578	7.8884	0.07578	12.7896	0.07578	0.0136	0.07578	0.0442
						0.16566	2.3764			0.15727	0.3317			0.07589	7.8919	0.07589	12.7949	0.07589	0.0136	0.07589	0.0443
						0.16566	2.3808			0.1575	0.3282			0.07589	7.8952	0.07589	12.8033	0.07589	0.0136	0.07589	0.0443
						0.1659	2.3852			0.1575	0.3414			0.076	7.9002	0.076	12.8109	0.076	0.0136	0.076	0.0443
						0.1659	2.386			0.15773	0.337			0.076	7.9058	0.076	12.8197	0.076	0.0136	0.076	0.0444
						0.16614	2.3852			0.15773	0.3256			0.07611	7.9083	0.07611	12.8257	0.07611	0.0136	0.07611	0.0444
						0.16614	2.3983			0.15796	0.3309			0.07611	7.9124	0.07611	12.8344	0.07611	0.0137	0.07611	0.0444
						0.16638	2.3983			0.15796	0.3379			0.07622	7.9161	0.07622	12.8398	0.07622	0.0137	0.07622	0.0444
						0.16638	2.4062			0.15819	0.3431			0.07622	7.9193	0.07622	12.8487	0.07622	0.0137	0.07622	0.0445
						0.16663	2.4079			0.15819	0.337			0.07633	7.9229	0.07633	12.8544	0.07633	0.0137	0.07633	0.0445
						0.16663	2.4053			0.15842	0.3274			0.07633	7.9273	0.07633	12.8592	0.07633	0.0137	0.07633	0.0445
						0.16687	2.4149			0.15842	0.3352			0.07644	7.9288	0.07644	12.8625	0.07644	0.0137	0.07644	0.0446
						0.16687	2.4254			0.15865	0.3457			0.07644	7.9321	0.07644	12.8703	0.07644	0.0137	0.07644	0.0446
						0.16711	2.4219			0.15865	0.3527			0.07656	7.9346	0.07656	12.8746	0.07656	0.0137	0.07656	0.0446
						0.16711	2.4263			0.15888	0.3484			0.07656	7.9399	0.07656	12.8824	0.07656	0.0137	0.07656	0.0447
						0.16735	2.4228			0.15888	0.3449			0.07667	7.9426	0.07667	12.8884	0.07667	0.0137	0.07667	0.0447
						0.16735	2.4289			0.15911	0.3361			0.07667	7.9483	0.07667	12.8966	0.07667	0.0137	0.07667	0.0447
						0.1676	2.4254			0.15911	0.3431			0.07678	7.9544	0.07678	12.9053	0.07678	0.0137	0.07678	0.0448
						0.1676	2.4368			0.15934	0.3457			0.07678	7.9595	0.07678	12.9138	0.07678	0.0137	0.07678	0.0448
						0.16784	2.4482			0.15934	0.3484			0.07689	7.9631	0.07689	12.92	0.07689	0.0138	0.07689	0.0448
						0.16784	2.4403			0.15957	0.3536			0.07689	7.9665	0.07689	12.9254	0.07689	0.0138	0.07689	0.0449
						0.16808	2.4491			0.15957	0.3396			0.077	7.9677	0.077	12.9284	0.077	0.0138	0.077	0.0449
						0.16808	2.4543			0.1598	0.3422			0.077	7.9685	0.077	12.9334	0.077	0.0138	0.077	0.0449
						0.16832	2.4543			0.1598	0.3422			0.07711	7.9687	0.07711	12.9354	0.07711	0.0138	0.07711	0.0449
						0.16832	2.4482			0.16003	0.3317			0.07711	7.9711	0.07711	12.941	0.07711	0.0138	0.07711	0.045
						0.16857	2.4534			0.16003	0.3212			0.07722	7.9722	0.07722	12.9442	0.07722	0.0138	0.07722	0.045
						0.16857	2.4674			0.16026	0.3282			0.07722	7.977	0.07722	12.9483	0.07722	0.0138	0.07722	0.045
						0.16881	2.4692			0.16026	0.3352			0.07733	7.9799	0.07733	12.9532	0.07733	0.0138	0.07733	0.0451
						0.16881	2.4718			0.16049	0.3309			0.07733	7.9851	0.07733	12.9624	0.07733	0.0138	0.07733	0.0451
						0.16905	2.4674			0.16049	0.3282			0.07744	7.9877	0.07744	12.9672	0.07744	0.0139	0.07744	0.0451
						0.16905	2.4692			0.16072	0.3387			0.07744	7.9919	0.07744	12.9751	0.07744	0.0139	0.07744	0.0451
						0.16929	2.4692			0.16072	0.3317			0.07756	7.9938	0.07756	12.9795	0.07756	0.0139	0.07756	0.0452
						0.16929	2.4788			0.16095	0.3326			0.07756	7.9988	0.07756	12.9882	0.07756	0.0139	0.07756	0.0452
						0.16954	2.4911			0.16095	0.3335			0.07767	8.0017	0.07767	12.9939	0.07767	0.0139	0.07767	0.0452
						0.16954	2.4884			0.16118	0.3344			0.07767	8.0047	0.07767	13.0014	0.07767	0.0139	0.07767	0.0452
						0.16978	2.4919			0.16118	0.3414			0.07778	8.0072	0.07778	13.0061	0.07778	0.0139	0.07778	0.0453
						0.16978	2.4963			0.16141	0.3431			0.07778	8.0103	0.07778	13.0134	0.07778	0.0139	0.07778	0.0453
						0.17002	2.4981			0.16141	0.3431			0.07789	8.0108	0.07789	13.0156	0.07789	0.0139	0.07789	0.0453
						0.17002	2.5121			0.16164	0.3431			0.07789	8.0148	0.07789	13.0203	0.07789	0.0139	0.07789	0.0454
						0.17026	2.5077			0.16164	0.3527			0.078	8.0169	0.078	13.0228	0.078	0.0139	0.078	0.0454
						0.17026	2.5077			0.16187	0.3536			0.078	8.0212	0.078	13.0301	0.078	0.0139	0.078	0.0454
						0.17051	2.5226							0.07811	8.0245	0.07811	13.0338	0.07811	0.014	0.07811	0.0455
						0.17051	2.5261							0.07811	8.0302	0.07811	13.0435	0.07811	0.014	0.07811	0.0455
						0.17075	2.5182							0.07822	8.0341	0.07822	13.0512	0.07822	0.014	0.07822	0.0455
						0.17075	2.5165							0.07822	8.0397	0.07822	13.0598	0.07822	0.014	0.07822	0.0456
						0.17099	2.5182							0.07833	8.0412	0.07833	13.0654	0.07833	0.014	0.07833	0.0456
						0.17099	2.5252							0.07833	8.0466	0.07833	13.0732	0.07833	0.014	0.07833	0.0456
						0.17123	2.5375							0.07844	8.0482	0.07844	13.0778	0.07844	0.014	0.07844	0.0456
						0.17123	2.5305							0.07844	8.0512	0.07844	13.0846	0.07844	0.014	0.07844	0.0457
						0.17148	2.5322							0.07856	8.0527	0.07856	13.0883	0.07856	0.014	0.07856	0.0457
						0.17148	2.548							0.07856	8.0544	0.07856	13.0908	0.07856	0.014	0.07856	0.0457
						0.17148	2.5515							0.07867	8.054	0.07867	13.0925	0.07867	0.014	0.07867	0.0458
														0.07867	8.0559	0.07867	13.099	0.07867	0.014	0.07867	0.0458
														0.07878	8.057	0.07878	13.101	0.07878	0.014	0.07878	0.0458
														0.07878	8.0618	0.07878	13.106	0.07878	0.0141	0.07878	0.0458
														0.07889	8.0647	0.07889	13.1101	0.07889	0.0141	0.07889	0.0459
														0.07889	8.0691	0.07889	13.1184	0.07889	0.0141	0.07889	0.0459
														0.079	8.0739	0.079	13.1232	0.079	0.0141	0.079	0.0459
														0.079	8.0786	0.079	13.1331	0.079	0.0141	0.079	0.046
														0.07911	8.0804	0.07911	13.1408	0.07911	0.0141	0.07911	0.046
														0.07911	8.0846	0.07911	13.1478	0.07911	0.0141	0.07911	0.046
														0.07922	8.088	0.07922	13.1519	0.07922	0.0141	0.07922	0.0461
														0.07922	8.0922	0.07922	13.1597	0.07922	0.0141	0.07922	0.0461
														0.07933	8.0938	0.07933	13.1627	0.07933	0.0142	0.07933	0.0461
														0.07933	8.0968	0.07933	13.1684	0.07933	0.0142	0.07933	0.0461
														0.07944	8.0992	0.07944	13.1728	0.07944	0.0142	0.07944	0.0462
														0.07944	8.1034	0.07944	13.1785	0.07944	0.0142	0.07944	0.0462
														0.07956	8.1066	0.07956	13.1834	0.07956	0.0142	0.07956	0.0462
														0.07956	8.1113	0.07956	13.1899	0.07956	0.0142	0.07956	0.0463
														0.07967	8.1148	0.07967	13.1974	0.07967	0.0142	0.07967	0.0463
														0.07967	8.1221	0.07967	13.2067	0.07967	0.0142	0.07967	0.0463
														0.07978	8.1262	0.07978	13.215	0.07978	0.0142	0.07978	0.0464
														0.07978	8.1324	0.07978	13.2253	0.07978	0.0142	0.07978	0.0464
														0.07989	8.1327	0.07989	13.2317	0.07989	0.0142	0.07989	0.0464
														0.07989	8.134	0.07989	13.2362	0.07989	0.0143	0.07989	0.0464
														0.08	8.1367	0.08	13.2386	0.08	0.0143	0.08	0.0465
														0.08	8.1391	0.08	13.2438	0.08	0.0143	0.08	0.0465
														0.08011	8.1392	0.08011	13.2486	0.08011	0.0143	0.08011	0.0465
														0.08011	8.1414	0.08011	13.253	0.08011	0.0143	0.08011	0.0466
														0.08022	8.1428	0.08022	13.2552	0.08022	0.0143	0.08022	0.0466
														0.08022	8.1481	0.08022	13.2614	0.08022	0.0143	0.08022	0.0466
														0.08033	8.1517	0.08033	13.2645	0.08033	0.0143	0.08033	0.0467
														0.08033	8.1575	0.08033	13.2728	0.08033	0.0143	0.08033	0.0467
														0.08044	8.1611	0.08044	13.28	0.08044	0.0143	0.08044	0.0467
														0.08044	8.1641	0.08044	13.2901	0.08044	0.0143	0.08044	0.0467
														0.08056	8.1684	0.08056	13.2968	0.08056	0.0144	0.08056	0.0468
														0.08056	8.1751	0.08056	13.3051	0.08056	0.0144	0.08056	0.0468
														0.08067	8.1764	0.08067	13.3103	0.08067	0.0144	0.08067	0.0468
														0.08067	8.1796	0.08067	13.3192	0.08067	0.0144	0.08067	0.0469
														0.08078	8.1811	0.08078	13.3244	0.08078	0.0144	0.08078	0.0469
														0.08078	8.1853	0.08078	13.3302	0.08078	0.0144	0.08078	0.047
														0.08089	8.1879	0.08089	13.3324	0.08089	0.0144	0.08089	0.047
														0.08089	8.1923	0.08089	13.3356	0.08089	0.0144	0.08089	0.047
														0.081	8.1954	0.081	13.3402	0.081	0.0144	0.081	0.047
														0.081	8.1995	0.081	13.3487	0.081	0.0144	0.081	0.0471
														0.08111	8.2008	0.08111	13.3545	0.08111	0.0144	0.08111	0.0471
														0.08111	8.2051	0.08111	13.3637	0.08111	0.0145	0.08111	0.0471
														0.08122	8.2095	0.08122	13.3701	0.08122	0.0145	0.08122	0.0471
														0.08122	8.2163	0.08122	13.3784	0.08122	0.0145	0.08122	0.0472
														0.08133	8.2212	0.08133	13.3842	0.08133	0.0145	0.08133	0.0472
														0.08133	8.2241	0.08133	13.391	0.08133	0.0145	0.08133	0.0472
														0.08144	8.2251	0.08144	13.3942	0.08144	0.0145	0.08144	0.0473
														0.08144	8.2266	0.08144	13.3984	0.08144	0.0145	0.08144	0.0473
														0.08156	8.2275	0.08156	13.3997	0.08156	0.0145	0.08156	0.0473
														0.08156	8.2297	0.08156	13.4046	0.08156	0.0145	0.08156	0.0474
														0.08167	8.2299	0.08167	13.4086	0.08167	0.0145	0.08167	0.0474
														0.08167	8.2331	0.08167	13.4123	0.08167	0.0145	0.08167	0.0474
														0.08178	8.2325	0.08178	13.4145	0.08178	0.0146	0.08178	0.0475
														0.08178	8.2365	0.08178	13.4188	0.08178	0.0146	0.08178	0.0475
														0.08189	8.2417	0.08189	13.4256	0.08189	0.0146	0.08189	0.0475
														0.08189	8.2469	0.08189	13.434	0.08189	0.0146	0.08189	0.0475
														0.082	8.2509	0.082	13.4398	0.082	0.0146	0.082	0.0476
														0.082	8.2558	0.082	13.4467	0.082	0.0146	0.082	0.0476
														0.08211	8.2588	0.08211	13.4532	0.08211	0.0146	0.08211	0.0476
														0.08211	8.2617	0.08211	13.4601	0.08211	0.0146	0.08211	0.0477
														0.08222	8.265	0.08222	13.4645	0.08222	0.0146	0.08222	0.0477
														0.08222	8.2681	0.08222	13.4699	0.08222	0.0146	0.08222	0.0477
														0.08233	8.2706	0.08233	13.4743	0.08233	0.0146	0.08233	0.0478
														0.08233	8.2731	0.08233	13.478	0.08233	0.0146	0.08233	0.0478
														0.08244	8.2731	0.08244	13.4797	0.08244	0.0146	0.08244	0.0478
														0.08244	8.2757	0.08244	13.4853	0.08244	0.0146	0.08244	0.0478
														0.08256	8.2789	0.08256	13.4911	0.08256	0.0147	0.08256	0.0479
														0.08256	8.2851	0.08256	13.4982	0.08256	0.0147	0.08256	0.0479
														0.08267	8.2884	0.08267	13.5054	0.08267	0.0147	0.08267	0.0479
														0.08267	8.293	0.08267	13.514	0.08267	0.0147	0.08267	0.048
														0.08278	8.2964	0.08278	13.5214	0.08278	0.0147	0.08278	0.048
														0.08278	8.3008	0.08278	13.5268	0.08278	0.0147	0.08278	0.048
														0.08289	8.3022	0.08289	13.5308	0.08289	0.0147	0.08289	0.048
														0.08289	8.3053	0.08289	13.5367	0.08289	0.0147	0.08289	0.0481
														0.083	8.3078	0.083	13.5397	0.083	0.0148	0.083	0.0481
														0.083	8.3099	0.083	13.5435	0.083	0.0148	0.083	0.0482
														0.08311	8.3106	0.08311	13.5463	0.08311	0.0148	0.08311	0.0482
														0.08311	8.3112	0.08311	13.549	0.08311	0.0148	0.08311	0.0482
														0.08322	8.3128	0.08322	13.553	0.08322	0.0148	0.08322	0.0483
														0.08322	8.3155	0.08322	13.558	0.08322	0.0148	0.08322	0.0483
														0.08333	8.3166	0.08333	13.5601	0.08333	0.0148	0.08333	0.0483
														0.08333	8.3195	0.08333	13.5672	0.08333	0.0148	0.08333	0.0483
														0.08344	8.3222	0.08344	13.5723	0.08344	0.0148	0.08344	0.0484
														0.08344	8.3287	0.08344	13.5818	0.08344	0.0148	0.08344	0.0484
														0.08356	8.3336	0.08356	13.5892	0.08356	0.0148	0.08356	0.0484
														0.08356	8.338	0.08356	13.5957	0.08356	0.0148	0.08356	0.0485
														0.08367	8.3418	0.08367	13.6005	0.08367	0.0149	0.08367	0.0485
														0.08367	8.3459	0.08367	13.6067	0.08367	0.0149	0.08367	0.0485
														0.08378	8.3478	0.08378	13.6112	0.08378	0.0149	0.08378	0.0485
														0.08378	8.3523	0.08378	13.6176	0.08378	0.0149	0.08378	0.0486
														0.08389	8.3538	0.08389	13.6208	0.08389	0.0149	0.08389	0.0486
														0.08389	8.3552	0.08389	13.6262	0.08389	0.0149	0.08389	0.0486
														0.084	8.3564	0.084	13.6314	0.084	0.0149	0.084	0.0487
														0.084	8.3593	0.084	13.6393	0.084	0.0149	0.084	0.0487
														0.08411	8.3636	0.08411	13.6469	0.08411	0.0149	0.08411	0.0487
														0.08411	8.3697	0.08411	13.655	0.08411	0.0149	0.08411	0.0487
														0.08422	8.3743	0.08422	13.6592	0.08422	0.0149	0.08422	0.0488
														0.08422	8.3805	0.08422	13.6676	0.08422	0.0149	0.08422	0.0488
														0.08433	8.3825	0.08433	13.6733	0.08433	0.0149	0.08433	0.0488
														0.08433	8.3862	0.08433	13.6798	0.08433	0.015	0.08433	0.0489
														0.08444	8.387	0.08444	13.6845	0.08444	0.015	0.08444	0.0489
														0.08444	8.389	0.08444	13.69	0.08444	0.015	0.08444	0.0489
														0.08456	8.3898	0.08456	13.6951	0.08456	0.015	0.08456	0.0489
														0.08456	8.3929	0.08456	13.6997	0.08456	0.015	0.08456	0.049
														0.08467	8.396	0.08467	13.7024	0.08467	0.015	0.08467	0.049
														0.08467	8.3993	0.08467	13.7085	0.08467	0.015	0.08467	0.0491
														0.08478	8.3995	0.08478	13.7109	0.08478	0.015	0.08478	0.0491
														0.08478	8.4053	0.08478	13.7181	0.08478	0.015	0.08478	0.0491
														0.08489	8.4081	0.08489	13.7229	0.08489	0.015	0.08489	0.0491
														0.08489	8.4128	0.08489	13.7311	0.08489	0.0151	0.08489	0.0492
														0.085	8.4157	0.085	13.7386	0.085	0.0151	0.085	0.0492
														0.085	8.4208	0.085	13.7461	0.085	0.0151	0.085	0.0492
														0.08511	8.4235	0.08511	13.7509	0.08511	0.0151	0.08511	0.0492
														0.08511	8.4288	0.08511	13.759	0.08511	0.0151	0.08511	0.0493
														0.08522	8.4317	0.08522	13.7638	0.08522	0.0151	0.08522	0.0493
														0.08522	8.4353	0.08522	13.7692	0.08522	0.0151	0.08522	0.0493
														0.08533	8.4346	0.08533	13.7741	0.08533	0.0151	0.08533	0.0494
														0.08533	8.4369	0.08533	13.7802	0.08533	0.0151	0.08533	0.0494
														0.08544	8.4389	0.08544	13.7849	0.08544	0.0151	0.08544	0.0495
														0.08544	8.4442	0.08544	13.7926	0.08544	0.0152	0.08544	0.0495
														0.08556	8.4477	0.08556	13.7969	0.08556	0.0152	0.08556	0.0495
														0.08556	8.4541	0.08556	13.804	0.08556	0.0152	0.08556	0.0495
														0.08567	8.4561	0.08567	13.8103	0.08567	0.0152	0.08567	0.0496
														0.08567	8.4613	0.08567	13.8181	0.08567	0.0152	0.08567	0.0496
														0.08578	8.4635	0.08578	13.8244	0.08578	0.0152	0.08578	0.0496
														0.08578	8.4667	0.08578	13.83	0.08578	0.0152	0.08578	0.0496
														0.08589	8.4696	0.08589	13.8346	0.08589	0.0152	0.08589	0.0497
														0.08589	8.4718	0.08589	13.8409	0.08589	0.0152	0.08589	0.0497
														0.086	8.4719	0.086	13.8421	0.086	0.0152	0.086	0.0497
														0.086	8.4751	0.086	13.8443	0.086	0.0152	0.086	0.0498
														0.08611	8.4762	0.08611	13.8446	0.08611	0.0152	0.08611	0.0498
														0.08611	8.4786	0.08611	13.8492	0.08611	0.0153	0.08611	0.0498
														0.08622	8.4795	0.08622	13.8521	0.08622	0.0153	0.08622	0.0499
														0.08622	8.4826	0.08622	13.8592	0.08622	0.0153	0.08622	0.0499
														0.08633	8.4855	0.08633	13.8646	0.08633	0.0153	0.08633	0.0499
														0.08633	8.4882	0.08633	13.8726	0.08633	0.0153	0.08633	0.0499
														0.08644	8.4911	0.08644	13.8775	0.08644	0.0153	0.08644	0.05
														0.08644	8.4964	0.08644	13.8851	0.08644	0.0153	0.08644	0.05
														0.08656	8.4995	0.08656	13.8896	0.08656	0.0153	0.08656	0.05
														0.08656	8.5042	0.08656	13.8954	0.08656	0.0153	0.08656	0.0501
														0.08667	8.5061	0.08667	13.899	0.08667	0.0153	0.08667	0.0501
														0.08667	8.5097	0.08667	13.9034	0.08667	0.0153	0.08667	0.0501
														0.08678	8.5105	0.08678	13.9073	0.08678	0.0154	0.08678	0.0502
														0.08678	8.5132	0.08678	13.9126	0.08678	0.0154	0.08678	0.0502
														0.08689	8.5148	0.08689	13.9163	0.08689	0.0154	0.08689	0.0502
														0.08689	8.5192	0.08689	13.9243	0.08689	0.0154	0.08689	0.0503
														0.087	8.5213	0.087	13.9288	0.087	0.0154	0.087	0.0503
														0.087	8.5258	0.087	13.9358	0.087	0.0154	0.087	0.0503
														0.08711	8.5293	0.08711	13.9419	0.08711	0.0154	0.08711	0.0503
														0.08711	8.5335	0.08711	13.9497	0.08711	0.0154	0.08711	0.0504
														0.08722	8.5356	0.08722	13.9553	0.08722	0.0154	0.08722	0.0504
														0.08722	8.5381	0.08722	13.9616	0.08722	0.0154	0.08722	0.0504
														0.08733	8.5408	0.08733	13.9654	0.08733	0.0154	0.08733	0.0504
														0.08733	8.5448	0.08733	13.9712	0.08733	0.0154	0.08733	0.0505
														0.08744	8.5475	0.08744	13.9738	0.08744	0.0155	0.08744	0.0505
														0.08744	8.5497	0.08744	13.9774	0.08744	0.0155	0.08744	0.0505
														0.08756	8.549	0.08756	13.9797	0.08756	0.0155	0.08756	0.0506
														0.08756	8.5506	0.08756	13.9843	0.08756	0.0155	0.08756	0.0506
														0.08767	8.5526	0.08767	13.9867	0.08767	0.0155	0.08767	0.0506
														0.08767	8.5539	0.08767	13.9916	0.08767	0.0155	0.08767	0.0507
														0.08778	8.5564	0.08778	13.9956	0.08778	0.0155	0.08778	0.0507
														0.08778	8.5599	0.08778	14.0047	0.08778	0.0155	0.08778	0.0507
														0.08789	8.5638	0.08789	14.0086	0.08789	0.0155	0.08789	0.0508
														0.08789	8.57	0.08789	14.0183	0.08789	0.0155	0.08789	0.0508
														0.088	8.5723	0.088	14.0241	0.088	0.0155	0.088	0.0508
														0.088	8.576	0.088	14.0306	0.088	0.0156	0.088	0.0508
														0.08811	8.5795	0.08811	14.0354	0.08811	0.0156	0.08811	0.0509
														0.08811	8.5828	0.08811	14.0424	0.08811	0.0156	0.08811	0.0509
														0.08822	8.5856	0.08822	14.0472	0.08822	0.0156	0.08822	0.0509
														0.08822	8.5887	0.08822	14.052	0.08822	0.0156	0.08822	0.051
														0.08833	8.59	0.08833	14.0549	0.08833	0.0156	0.08833	0.051
														0.08833	8.5929	0.08833	14.0611	0.08833	0.0156	0.08833	0.051
														0.08844	8.595	0.08844	14.0652	0.08844	0.0156	0.08844	0.0511
														0.08844	8.6006	0.08844	14.0726	0.08844	0.0156	0.08844	0.0511
														0.08856	8.6047	0.08856	14.0786	0.08856	0.0156	0.08856	0.0511
														0.08856	8.6099	0.08856	14.0855	0.08856	0.0157	0.08856	0.0512
														0.08867	8.6125	0.08867	14.0934	0.08867	0.0157	0.08867	0.0512
														0.08867	8.6161	0.08867	14.1028	0.08867	0.0157	0.08867	0.0512
														0.08878	8.6205	0.08878	14.1079	0.08878	0.0157	0.08878	0.0512
														0.08878	8.6243	0.08878	14.1137	0.08878	0.0157	0.08878	0.0513
														0.08889	8.6256	0.08889	14.1146	0.08889	0.0157	0.08889	0.0513
														0.08889	8.6279	0.08889	14.1195	0.08889	0.0157	0.08889	0.0513
														0.089	8.6294	0.089	14.123	0.089	0.0157	0.089	0.0514
														0.089	8.6323	0.089	14.1264	0.089	0.0157	0.089	0.0514
														0.08911	8.6327	0.08911	14.1286	0.08911	0.0157	0.08911	0.0514
														0.08911	8.6349	0.08911	14.1349	0.08911	0.0157	0.08911	0.0514
														0.08922	8.637	0.08922	14.1389	0.08922	0.0157	0.08922	0.0515
														0.08922	8.6414	0.08922	14.146	0.08922	0.0158	0.08922	0.0515
														0.08933	8.6454	0.08933	14.1509	0.08933	0.0158	0.08933	0.0516
														0.08933	8.651	0.08933	14.1601	0.08933	0.0158	0.08933	0.0516
														0.08944	8.6549	0.08944	14.1675	0.08944	0.0158	0.08944	0.0516
														0.08944	8.6592	0.08944	14.1747	0.08944	0.0158	0.08944	0.0516
														0.08956	8.6622	0.08956	14.1788	0.08956	0.0158	0.08956	0.0517
														0.08956	8.6653	0.08956	14.1836	0.08956	0.0158	0.08956	0.0517
														0.08967	8.6671	0.08967	14.1874	0.08967	0.0158	0.08967	0.0517
														0.08967	8.6706	0.08967	14.1931	0.08967	0.0158	0.08967	0.0518
														0.08978	8.6708	0.08978	14.1945	0.08978	0.0158	0.08978	0.0518
														0.08978	8.6742	0.08978	14.1987	0.08978	0.0159	0.08978	0.0518
														0.08989	8.6746	0.08989	14.2045	0.08989	0.0159	0.08989	0.0518
														0.08989	8.6778	0.08989	14.2124	0.08989	0.0159	0.08989	0.0519
														0.09	8.6809	0.09	14.2177	0.09	0.0159	0.09	0.0519
														0.09	8.6876	0.09	14.2255	0.09	0.0159	0.09	0.0519
														0.09011	8.6922	0.09011	14.2318	0.09011	0.0159	0.09011	0.052
														0.09011	8.6973	0.09011	14.24	0.09011	0.0159	0.09011	0.052
														0.09022	8.7003	0.09022	14.2449	0.09022	0.0159	0.09022	0.052
														0.09022	8.7047	0.09022	14.2521	0.09022	0.0159	0.09022	0.0521
														0.09033	8.7056	0.09033	14.256	0.09033	0.0159	0.09033	0.0521
														0.09033	8.706	0.09033	14.2588	0.09033	0.0159	0.09033	0.0521
														0.09044	8.7058	0.09044	14.2586	0.09044	0.016	0.09044	0.0521
														0.09044	8.7073	0.09044	14.2627	0.09044	0.016	0.09044	0.0522
														0.09056	8.7071	0.09056	14.2629	0.09056	0.016	0.09056	0.0522
														0.09056	8.708	0.09056	14.2677	0.09056	0.016	0.09056	0.0522
														0.09067	8.7096	0.09067	14.27	0.09067	0.016	0.09067	0.0523
														0.09067	8.7137	0.09067	14.2772	0.09067	0.016	0.09067	0.0523
														0.09078	8.7171	0.09078	14.2828	0.09078	0.016	0.09078	0.0523
														0.09078	8.7207	0.09078	14.2888	0.09078	0.016	0.09078	0.0523
														0.09089	8.7244	0.09089	14.2936	0.09089	0.016	0.09089	0.0524
														0.09089	8.7293	0.09089	14.3021	0.09089	0.016	0.09089	0.0524
														0.091	8.733	0.091	14.3062	0.091	0.016	0.091	0.0524
														0.091	8.7361	0.091	14.313	0.091	0.016	0.091	0.0525
														0.09111	8.736	0.09111	14.3163	0.09111	0.0161	0.09111	0.0525
														0.09111	8.7388	0.09111	14.3209	0.09111	0.016	0.09111	0.0525
														0.09122	8.7404	0.09122	14.324	0.09122	0.0161	0.09122	0.0525
														0.09122	8.7419	0.09122	14.3274	0.09122	0.0161	0.09122	0.0526
														0.09133	8.7426	0.09133	14.3288	0.09133	0.0161	0.09133	0.0526
														0.09133	8.746	0.09133	14.335	0.09133	0.0161	0.09133	0.0526
														0.09144	8.748	0.09144	14.3402	0.09144	0.0161	0.09144	0.0527
														0.09144	8.7539	0.09144	14.3479	0.09144	0.0161	0.09144	0.0527
														0.09156	8.7567	0.09156	14.3543	0.09156	0.0161	0.09156	0.0527
														0.09156	8.7617	0.09156	14.362	0.09156	0.0161	0.09156	0.0528
														0.09167	8.7655	0.09167	14.3668	0.09167	0.0161	0.09167	0.0528
														0.09167	8.7698	0.09167	14.3732	0.09167	0.0162	0.09167	0.0528
														0.09178	8.7713	0.09178	14.3778	0.09178	0.0162	0.09178	0.0528
														0.09178	8.7741	0.09178	14.3849	0.09178	0.0162	0.09178	0.0529
														0.09189	8.7744	0.09189	14.3876	0.09189	0.0162	0.09189	0.0529
														0.09189	8.7757	0.09189	14.3908	0.09189	0.0162	0.09189	0.0529
														0.092	8.7768	0.092	14.392	0.092	0.0162	0.092	0.053
														0.092	8.7793	0.092	14.3957	0.092	0.0162	0.092	0.053
														0.09211	8.7784	0.09211	14.3979	0.09211	0.0162	0.09211	0.053
														0.09211	8.7817	0.09211	14.4011	0.09211	0.0162	0.09211	0.0531
														0.09222	8.783	0.09222	14.405	0.09222	0.0162	0.09222	0.0531
														0.09222	8.7869	0.09222	14.4129	0.09222	0.0162	0.09222	0.0531
														0.09233	8.7904	0.09233	14.4193	0.09233	0.0162	0.09233	0.0531
														0.09233	8.7972	0.09233	14.4288	0.09233	0.0163	0.09233	0.0531
														0.09244	8.802	0.09244	14.4352	0.09244	0.0163	0.09244	0.0532
														0.09244	8.8063	0.09244	14.4408	0.09244	0.0163	0.09244	0.0532
														0.09256	8.8086	0.09256	14.4436	0.09256	0.0163	0.09256	0.0532
														0.09256	8.8129	0.09256	14.4489	0.09256	0.0163	0.09256	0.0533
														0.09267	8.8128	0.09267	14.4545	0.09267	0.0163	0.09267	0.0533
														0.09267	8.813	0.09267	14.46	0.09267	0.0163	0.09267	0.0533
														0.09278	8.8139	0.09278	14.4635	0.09278	0.0163	0.09278	0.0534
														0.09278	8.8175	0.09278	14.47	0.09278	0.0163	0.09278	0.0534
														0.09289	8.8194	0.09289	14.4724	0.09289	0.0163	0.09289	0.0535
														0.09289	8.8234	0.09289	14.4794	0.09289	0.0163	0.09289	0.0535
														0.093	8.8262	0.093	14.4844	0.093	0.0164	0.093	0.0535
														0.093	8.8314	0.093	14.4917	0.093	0.0164	0.093	0.0535
														0.09311	8.8366	0.09311	14.4982	0.09311	0.0164	0.09311	0.0536
														0.09311	8.8417	0.09311	14.506	0.09311	0.0164	0.09311	0.0536
														0.09322	8.845	0.09322	14.5122	0.09322	0.0164	0.09322	0.0536
														0.09322	8.8488	0.09322	14.5165	0.09322	0.0164	0.09322	0.0536
														0.09333	8.8503	0.09333	14.5191	0.09333	0.0164	0.09333	0.0537
														0.09333	8.8518	0.09333	14.5254	0.09333	0.0164	0.09333	0.0537
														0.09344	8.852	0.09344	14.5299	0.09344	0.0164	0.09344	0.0538
														0.09344	8.8528	0.09344	14.5321	0.09344	0.0164	0.09344	0.0538
														0.09356	8.8539	0.09356	14.5332	0.09356	0.0164	0.09356	0.0538
														0.09356	8.8563	0.09356	14.5383	0.09356	0.0164	0.09356	0.0538
														0.09367	8.8563	0.09367	14.5425	0.09367	0.0165	0.09367	0.0539
														0.09367	8.861	0.09367	14.549	0.09367	0.0165	0.09367	0.0539
														0.09378	8.8647	0.09378	14.5534	0.09378	0.0165	0.09378	0.0539
														0.09378	8.8713	0.09378	14.5628	0.09378	0.0165	0.09378	0.0539
														0.09389	8.8743	0.09389	14.5675	0.09389	0.0165	0.09389	0.054
														0.09389	8.876	0.09389	14.574	0.09389	0.0165	0.09389	0.054
														0.094	8.8782	0.094	14.5796	0.094	0.0165	0.094	0.054
														0.094	8.8843	0.094	14.586	0.094	0.0165	0.094	0.0541
														0.09411	8.8867	0.09411	14.5901	0.09411	0.0165	0.09411	0.0541
														0.09411	8.89	0.09411	14.5947	0.09411	0.0166	0.09411	0.0541
														0.09422	8.8899	0.09422	14.598	0.09422	0.0166	0.09422	0.0542
														0.09422	8.892	0.09422	14.6044	0.09422	0.0165	0.09422	0.0542
														0.09433	8.8913	0.09433	14.6091	0.09433	0.0166	0.09433	0.0542
														0.09433	8.8946	0.09433	14.6143	0.09433	0.0166	0.09433	0.0543
														0.09444	8.8988	0.09444	14.6182	0.09444	0.0166	0.09444	0.0543
														0.09444	8.9045	0.09444	14.6254	0.09444	0.0166	0.09444	0.0543
														0.09456	8.9067	0.09456	14.6334	0.09456	0.0166	0.09456	0.0543
														0.09456	8.9124	0.09456	14.6402	0.09456	0.0166	0.09456	0.0544
														0.09467	8.9157	0.09467	14.6443	0.09467	0.0166	0.09467	0.0544
														0.09467	8.9192	0.09467	14.6483	0.09467	0.0166	0.09467	0.0544
														0.09478	8.9211	0.09478	14.6517	0.09478	0.0166	0.09478	0.0545
														0.09478	8.9229	0.09478	14.6532	0.09478	0.0166	0.09478	0.0545
														0.09489	8.9222	0.09489	14.6554	0.09489	0.0167	0.09489	0.0545
														0.09489	8.9228	0.09489	14.658	0.09489	0.0167	0.09489	0.0546
														0.095	8.9243	0.095	14.66	0.095	0.0167	0.095	0.0546
														0.095	8.926	0.095	14.6659	0.095	0.0167	0.095	0.0546
														0.09511	8.9269	0.09511	14.6666	0.09511	0.0167	0.09511	0.0547
														0.09511	8.9285	0.09511	14.6733	0.09511	0.0167	0.09511	0.0547
														0.09522	8.9307	0.09522	14.6779	0.09522	0.0167	0.09522	0.0547
														0.09522	8.9356	0.09522	14.6831	0.09522	0.0167	0.09522	0.0548
														0.09533	8.938	0.09533	14.6888	0.09533	0.0167	0.09533	0.0548
														0.09533	8.9414	0.09533	14.6957	0.09533	0.0167	0.09533	0.0548
														0.09544	8.9448	0.09544	14.6991	0.09544	0.0168	0.09544	0.0548
														0.09544	8.9474	0.09544	14.7042	0.09544	0.0168	0.09544	0.0548
														0.09556	8.9485	0.09556	14.7079	0.09556	0.0168	0.09556	0.0549
														0.09556	8.9518	0.09556	14.7143	0.09556	0.0168	0.09556	0.0549
														0.09567	8.9535	0.09567	14.7173	0.09567	0.0168	0.09567	0.0549
														0.09567	8.9556	0.09567	14.7214	0.09567	0.0168	0.09567	0.055
														0.09578	8.9551	0.09578	14.7247	0.09578	0.0168	0.09578	0.055
														0.09578	8.9568	0.09578	14.7278	0.09578	0.0168	0.09578	0.055
														0.09589	8.9589	0.09589	14.7333	0.09589	0.0168	0.09589	0.0551
														0.09589	8.9636	0.09589	14.7413	0.09589	0.0168	0.09589	0.0551
														0.096	8.9657	0.096	14.7466	0.096	0.0168	0.096	0.0551
														0.096	8.9707	0.096	14.7543	0.096	0.0168	0.096	0.0552
														0.09611	8.9738	0.09611	14.7592	0.09611	0.0168	0.09611	0.0552
														0.09611	8.9779	0.09611	14.7641	0.09611	0.0169	0.09611	0.0552
														0.09622	8.9805	0.09622	14.7686	0.09622	0.0169	0.09622	0.0552
														0.09622	8.9828	0.09622	14.773	0.09622	0.0169	0.09622	0.0553
														0.09633	8.9846	0.09633	14.7774	0.09633	0.0169	0.09633	0.0553
														0.09633	8.9868	0.09633	14.7806	0.09633	0.0169	0.09633	0.0553
														0.09644	8.9866	0.09644	14.7802	0.09644	0.0169	0.09644	0.0554
														0.09644	8.987	0.09644	14.7863	0.09644	0.0169	0.09644	0.0554
														0.09656	8.9873	0.09656	14.7883	0.09656	0.0169	0.09656	0.0554
														0.09656	8.9901	0.09656	14.7925	0.09656	0.0169	0.09656	0.0555
														0.09667	8.9918	0.09667	14.7959	0.09667	0.0169	0.09667	0.0555
														0.09667	8.9953	0.09667	14.8016	0.09667	0.0169	0.09667	0.0555
														0.09678	8.9974	0.09678	14.8075	0.09678	0.017	0.09678	0.0556
														0.09678	9.0031	0.09678	14.8158	0.09678	0.017	0.09678	0.0556
														0.09689	9.008	0.09689	14.8221	0.09689	0.017	0.09689	0.0556
														0.09689	9.0115	0.09689	14.8306	0.09689	0.017	0.09689	0.0556
														0.097	9.0139	0.097	14.8361	0.097	0.017	0.097	0.0557
														0.097	9.017	0.097	14.8404	0.097	0.017	0.097	0.0557
														0.09711	9.0195	0.09711	14.8434	0.09711	0.017	0.09711	0.0557
														0.09711	9.0202	0.09711	14.846	0.09711	0.017	0.09711	0.0557
														0.09722	9.0208	0.09722	14.8488	0.09722	0.017	0.09722	0.0558
														0.09722	9.0235	0.09722	14.8536	0.09722	0.017	0.09722	0.0558
														0.09733	9.0235	0.09733	14.8572	0.09733	0.017	0.09733	0.0559
														0.09733	9.0295	0.09733	14.8647	0.09733	0.0171	0.09733	0.0559
														0.09744	9.0338	0.09744	14.8705	0.09744	0.0171	0.09744	0.0559
														0.09744	9.0385	0.09744	14.8779	0.09744	0.0171	0.09744	0.056
														0.09756	9.0406	0.09756	14.8856	0.09756	0.0171	0.09756	0.056
														0.09756	9.0443	0.09756	14.8928	0.09756	0.0171	0.09756	0.056
														0.09767	9.0477	0.09767	14.901	0.09767	0.0171	0.09767	0.0561
														0.09767	9.0507	0.09767	14.9044	0.09767	0.0171	0.09767	0.0561
														0.09778	9.0509	0.09778	14.9057	0.09778	0.0171	0.09778	0.0561
														0.09778	9.0542	0.09778	14.9097	0.09778	0.0171	0.09778	0.0561
														0.09789	9.0545	0.09789	14.912	0.09789	0.0171	0.09789	0.0562
														0.09789	9.0565	0.09789	14.9153	0.09789	0.0171	0.09789	0.0562
														0.098	9.0574	0.098	14.918	0.098	0.0172	0.098	0.0562
														0.098	9.0598	0.098	14.9228	0.098	0.0172	0.098	0.0563
														0.09811	9.0612	0.09811	14.9257	0.09811	0.0172	0.09811	0.0563
														0.09811	9.0634	0.09811	14.9321	0.09811	0.0172	0.09811	0.0563
														0.09822	9.0654	0.09822	14.9364	0.09822	0.0172	0.09822	0.0563
														0.09822	9.069	0.09822	14.9455	0.09822	0.0172	0.09822	0.0564
														0.09833	9.0713	0.09833	14.9509	0.09833	0.0172	0.09833	0.0564
														0.09833	9.0763	0.09833	14.9582	0.09833	0.0172	0.09833	0.0564
														0.09844	9.08	0.09844	14.9637	0.09844	0.0172	0.09844	0.0565
														0.09844	9.0829	0.09844	14.9689	0.09844	0.0172	0.09844	0.0565
														0.09856	9.0853	0.09856	14.9731	0.09856	0.0172	0.09856	0.0565
														0.09856	9.0858	0.09856	14.9781	0.09856	0.0173	0.09856	0.0565
														0.09867	9.0859	0.09867	14.9783	0.09867	0.0173	0.09867	0.0566
														0.09867	9.0882	0.09867	14.9825	0.09867	0.0173	0.09867	0.0566
														0.09878	9.0904	0.09878	14.9863	0.09878	0.0173	0.09878	0.0566
														0.09878	9.0946	0.09878	14.993	0.09878	0.0173	0.09878	0.0567
														0.09889	9.0975	0.09889	14.9978	0.09889	0.0173	0.09889	0.0567
														0.09889	9.1026	0.09889	15.0052	0.09889	0.0173	0.09889	0.0567
														0.099	9.105	0.099	15.0118	0.099	0.0173	0.099	0.0568
														0.099	9.1099	0.099	15.0194	0.099	0.0173	0.099	0.0568
														0.09911	9.1138	0.09911	15.0256	0.09911	0.0173	0.09911	0.0568
														0.09911	9.1172	0.09911	15.0306	0.09911	0.0173	0.09911	0.0569
														0.09922	9.1181	0.09922	15.0317	0.09922	0.0173	0.09922	0.0569
														0.09922	9.1205	0.09922	15.0341	0.09922	0.0174	0.09922	0.0569
														0.09933	9.1198	0.09933	15.0341	0.09933	0.0174	0.09933	0.057
														0.09933	9.1192	0.09933	15.0363	0.09933	0.0174	0.09933	0.057
														0.09944	9.1199	0.09944	15.0396	0.09944	0.0174	0.09944	0.057
														0.09944	9.122	0.09944	15.0441	0.09944	0.0174	0.09944	0.057
														0.09956	9.1234	0.09956	15.0487	0.09956	0.0174	0.09956	0.0571
														0.09956	9.1267	0.09956	15.0541	0.09956	0.0174	0.09956	0.0571
														0.09967	9.1289	0.09967	15.0572	0.09967	0.0174	0.09967	0.0571
														0.09967	9.1336	0.09967	15.0621	0.09967	0.0174	0.09967	0.0572
														0.09978	9.1369	0.09978	15.0674	0.09978	0.0174	0.09978	0.0572
														0.09978	9.1419	0.09978	15.0742	0.09978	0.0174	0.09978	0.0572
														0.09989	9.1464	0.09989	15.0825	0.09989	0.0175	0.09989	0.0573
														0.09989	9.1488	0.09989	15.0875	0.09989	0.0175	0.09989	0.0573
														0.1	9.1501	0.1	15.0897	0.1	0.0175	0.1	0.0573
														0.1	9.1517	0.1	15.0946	0.1	0.0175	0.1	0.0573
														0.10011	9.1526	0.10011	15.0958	0.10011	0.0175	0.10011	0.0574
														0.10011	9.1558	0.10011	15.0991	0.10011	0.0175	0.10011	0.0574
														0.10022	9.1566	0.10022	15.1017	0.10022	0.0175	0.10022	0.0574
														0.10022	9.1588	0.10022	15.1072	0.10022	0.0175	0.10022	0.0575
														0.10033	9.1609	0.10033	15.1118	0.10033	0.0175	0.10033	0.0575
														0.10033	9.1644	0.10033	15.1179	0.10033	0.0175	0.10033	0.0575
														0.10044	9.1688	0.10044	15.1226	0.10044	0.0175	0.10044	0.0576
														0.10044	9.1766	0.10044	15.1304	0.10044	0.0175	0.10044	0.0576
														0.10056	9.1801	0.10056	15.1335	0.10056	0.0175	0.10056	0.0576
														0.10056	9.1825	0.10056	15.1402	0.10056	0.0176	0.10056	0.0577
														0.10067	9.1851	0.10067	15.1471	0.10067	0.0176	0.10067	0.0577
														0.10067	9.1862	0.10067	15.1523	0.10067	0.0176	0.10067	0.0577
														0.10078	9.1867	0.10078	15.1556	0.10078	0.0176	0.10078	0.0577
														0.10078	9.1881	0.10078	15.1565	0.10078	0.0176	0.10078	0.0578
														0.10089	9.1896	0.10089	15.1592	0.10089	0.0176	0.10089	0.0578
														0.10089	9.1917	0.10089	15.1622	0.10089	0.0176	0.10089	0.0578
														0.101	9.1922	0.101	15.1632	0.101	0.0176	0.101	0.0579
														0.101	9.1966	0.101	15.1684	0.101	0.0176	0.101	0.0579
														0.10111	9.1983	0.10111	15.1695	0.10111	0.0176	0.10111	0.0579
														0.10111	9.2013	0.10111	15.1749	0.10111	0.0177	0.10111	0.058
														0.10122	9.2048	0.10122	15.1805	0.10122	0.0177	0.10122	0.058
														0.10122	9.2087	0.10122	15.1904	0.10122	0.0177	0.10122	0.058
														0.10133	9.2123	0.10133	15.1958	0.10133	0.0177	0.10133	0.0581
														0.10133	9.2162	0.10133	15.2025	0.10133	0.0177	0.10133	0.0581
														0.10144	9.2177	0.10144	15.2046	0.10144	0.0177	0.10144	0.0581
														0.10144	9.2216	0.10144	15.2117	0.10144	0.0177	0.10144	0.0581
														0.10156	9.2219	0.10156	15.2153	0.10156	0.0177	0.10156	0.0582
														0.10156	9.2265	0.10156	15.2197	0.10156	0.0177	0.10156	0.0582
														0.10167	9.2289	0.10167	15.2218	0.10167	0.0177	0.10167	0.0582
														0.10167	9.2305	0.10167	15.2253	0.10167	0.0177	0.10167	0.0583
														0.10178	9.2318	0.10178	15.2298	0.10178	0.0177	0.10178	0.0583
														0.10178	9.2364	0.10178	15.2373	0.10178	0.0178	0.10178	0.0583
														0.10189	9.2387	0.10189	15.2413	0.10189	0.0178	0.10189	0.0583
														0.10189	9.2434	0.10189	15.2486	0.10189	0.0178	0.10189	0.0584
														0.102	9.2467	0.102	15.2536	0.102	0.0178	0.102	0.0584
														0.102	9.2519	0.102	15.259	0.102	0.0178	0.102	0.0584
														0.10211	9.2563	0.10211	15.264	0.10211	0.0178	0.10211	0.0585
														0.10211	9.2593	0.10211	15.268	0.10211	0.0178	0.10211	0.0585
														0.10222	9.2601	0.10222	15.2717	0.10222	0.0178	0.10222	0.0585
														0.10222	9.2612	0.10222	15.2764	0.10222	0.0178	0.10222	0.0586
														0.10233	9.2626	0.10233	15.2768	0.10233	0.0178	0.10233	0.0586
														0.10233	9.2647	0.10233	15.2809	0.10233	0.0178	0.10233	0.0586
														0.10244	9.2636	0.10244	15.2818	0.10244	0.0179	0.10244	0.0587
														0.10244	9.2663	0.10244	15.2859	0.10244	0.0179	0.10244	0.0587
														0.10256	9.267	0.10256	15.29	0.10256	0.0179	0.10256	0.0587
														0.10256	9.2705	0.10256	15.2954	0.10256	0.0179	0.10256	0.0587
														0.10267	9.2734	0.10267	15.2983	0.10267	0.0179	0.10267	0.0588
														0.10267	9.2783	0.10267	15.3053	0.10267	0.0179	0.10267	0.0588
														0.10278	9.2833	0.10278	15.3103	0.10278	0.0179	0.10278	0.0588
														0.10278	9.2871	0.10278	15.3167	0.10278	0.0179	0.10278	0.0589
														0.10289	9.2888	0.10289	15.3199	0.10289	0.0179	0.10289	0.0589
														0.10289	9.2926	0.10289	15.3271	0.10289	0.0179	0.10289	0.0589
														0.103	9.2942	0.103	15.3329	0.103	0.018	0.103	0.059
														0.103	9.2961	0.103	15.3366	0.103	0.018	0.103	0.059
														0.10311	9.2987	0.10311	15.339	0.10311	0.018	0.10311	0.059
														0.10311	9.3005	0.10311	15.3443	0.10311	0.018	0.10311	0.059
														0.10322	9.3029	0.10322	15.3471	0.10322	0.018	0.10322	0.0591
														0.10322	9.3066	0.10322	15.3529	0.10322	0.018	0.10322	0.0591
														0.10333	9.3073	0.10333	15.3573	0.10333	0.018	0.10333	0.0592
														0.10333	9.3109	0.10333	15.3631	0.10333	0.018	0.10333	0.0592
														0.10344	9.3148	0.10344	15.3683	0.10344	0.018	0.10344	0.0592
														0.10344	9.3202	0.10344	15.3744	0.10344	0.018	0.10344	0.0592
														0.10356	9.3238	0.10356	15.38	0.10356	0.018	0.10356	0.0593
														0.10356	9.3259	0.10356	15.385	0.10356	0.0181	0.10356	0.0593
														0.10367	9.3286	0.10367	15.3878	0.10367	0.0181	0.10367	0.0593
														0.10367	9.3295	0.10367	15.3905	0.10367	0.0181	0.10367	0.0594
														0.10378	9.3281	0.10378	15.3924	0.10378	0.0181	0.10378	0.0594
														0.10378	9.3302	0.10378	15.3957	0.10378	0.0181	0.10378	0.0594
														0.10389	9.3325	0.10389	15.3987	0.10389	0.0181	0.10389	0.0595
														0.10389	9.3344	0.10389	15.4018	0.10389	0.0181	0.10389	0.0595
														0.104	9.3355	0.104	15.4033	0.104	0.0181	0.104	0.0595
														0.104	9.3383	0.104	15.409	0.104	0.0181	0.104	0.0596
														0.10411	9.3405	0.10411	15.4114	0.10411	0.0181	0.10411	0.0596
														0.10411	9.345	0.10411	15.4172	0.10411	0.0181	0.10411	0.0596
														0.10422	9.3458	0.10422	15.4215	0.10422	0.0181	0.10422	0.0596
														0.10422	9.3496	0.10422	15.4292	0.10422	0.0181	0.10422	0.0597
														0.10433	9.3539	0.10433	15.4356	0.10433	0.0182	0.10433	0.0597
														0.10433	9.3559	0.10433	15.4379	0.10433	0.0182	0.10433	0.0597
														0.10444	9.3575	0.10444	15.4403	0.10444	0.0182	0.10444	0.0597
														0.10444	9.3603	0.10444	15.4437	0.10444	0.0182	0.10444	0.0598
														0.10456	9.363	0.10456	15.4474	0.10456	0.0182	0.10456	0.0598
														0.10456	9.3639	0.10456	15.4525	0.10456	0.0182	0.10456	0.0598
														0.10467	9.3654	0.10467	15.4561	0.10467	0.0182	0.10467	0.0599
														0.10467	9.3689	0.10467	15.4593	0.10467	0.0182	0.10467	0.0599
														0.10478	9.3693	0.10478	15.4609	0.10478	0.0182	0.10478	0.0599
														0.10478	9.3743	0.10478	15.4652	0.10478	0.0182	0.10478	0.0599
														0.10489	9.3771	0.10489	15.4725	0.10489	0.0182	0.10489	0.06
														0.10489	9.3806	0.10489	15.4804	0.10489	0.0182	0.10489	0.06
														0.105	9.3828	0.105	15.4857	0.105	0.0183	0.105	0.06
														0.105	9.3866	0.105	15.4936	0.105	0.0183	0.105	0.06
														0.10511	9.3886	0.10511	15.4946	0.10511	0.0183	0.10511	0.0601
														0.10511	9.3914	0.10511	15.4997	0.10511	0.0183	0.10511	0.0601
														0.10522	9.3942	0.10522	15.5041	0.10522	0.0183	0.10522	0.0602
														0.10522	9.3967	0.10522	15.5054	0.10522	0.0183	0.10522	0.0602
														0.10533	9.3981	0.10533	15.5063	0.10533	0.0183	0.10533	0.0602
														0.10533	9.3995	0.10533	15.5089	0.10533	0.0183	0.10533	0.0603
														0.10544	9.4016	0.10544	15.5105	0.10544	0.0183	0.10544	0.0603
														0.10544	9.4021	0.10544	15.5162	0.10544	0.0183	0.10544	0.0603
														0.10556	9.4013	0.10556	15.5182	0.10556	0.0183	0.10556	0.0604
														0.10556	9.4035	0.10556	15.5232	0.10556	0.0183	0.10556	0.0604
														0.10567	9.4059	0.10567	15.5295	0.10567	0.0183	0.10567	0.0604
														0.10567	9.4105	0.10567	15.5366	0.10567	0.0184	0.10567	0.0604
														0.10578	9.4153	0.10578	15.5422	0.10578	0.0184	0.10578	0.0605
														0.10578	9.4198	0.10578	15.5476	0.10578	0.0184	0.10578	0.0605
														0.10589	9.4238	0.10589	15.5512	0.10589	0.0184	0.10589	0.0605
														0.10589	9.4264	0.10589	15.5555	0.10589	0.0184	0.10589	0.0605
														0.106	9.4271	0.106	15.5567	0.106	0.0184	0.106	0.0606
														0.106	9.4286	0.106	15.5608	0.106	0.0184	0.106	0.0606
														0.10611	9.4299	0.10611	15.5648	0.10611	0.0184	0.10611	0.0607
														0.10611	9.4338	0.10611	15.5697	0.10611	0.0185	0.10611	0.0607
														0.10622	9.4354	0.10622	15.5736	0.10622	0.0185	0.10622	0.0607
														0.10622	9.4387	0.10622	15.5802	0.10622	0.0185	0.10622	0.0608
														0.10633	9.4407	0.10633	15.5858	0.10633	0.0185	0.10633	0.0608
														0.10633	9.4454	0.10633	15.5926	0.10633	0.0185	0.10633	0.0608
														0.10644	9.4474	0.10644	15.5972	0.10644	0.0185	0.10644	0.0608
														0.10644	9.4517	0.10644	15.6048	0.10644	0.0185	0.10644	0.0609
														0.10656	9.4552	0.10656	15.6073	0.10656	0.0185	0.10656	0.0609
														0.10656	9.458	0.10656	15.6096	0.10656	0.0185	0.10656	0.0609
														0.10667	9.4582	0.10667	15.6129	0.10667	0.0185	0.10667	0.0609
														0.10667	9.4603	0.10667	15.6171	0.10667	0.0186	0.10667	0.061
														0.10678	9.4626	0.10678	15.6183	0.10678	0.0186	0.10678	0.061
														0.10678	9.4642	0.10678	15.6229	0.10678	0.0186	0.10678	0.0611
														0.10689	9.4647	0.10689	15.6235	0.10689	0.0186	0.10689	0.0611
														0.10689	9.4672	0.10689	15.6273	0.10689	0.0186	0.10689	0.0611
														0.107	9.4681	0.107	15.6303	0.107	0.0186	0.107	0.0612
														0.107	9.4707	0.107	15.6349	0.107	0.0186	0.107	0.0612
														0.10711	9.473	0.10711	15.6383	0.10711	0.0186	0.10711	0.0612
														0.10711	9.477	0.10711	15.6446	0.10711	0.0186	0.10711	0.0612
														0.10722	9.4805	0.10722	15.6504	0.10722	0.0186	0.10722	0.0613
														0.10722	9.4853	0.10722	15.6567	0.10722	0.0186	0.10722	0.0613
														0.10733	9.4871	0.10733	15.6613	0.10733	0.0186	0.10733	0.0613
														0.10733	9.4939	0.10733	15.6674	0.10733	0.0186	0.10733	0.0614
														0.10744	9.496	0.10744	15.6732	0.10744	0.0187	0.10744	0.0614
														0.10744	9.4969	0.10744	15.6781	0.10744	0.0187	0.10744	0.0614
														0.10756	9.498	0.10756	15.6804	0.10756	0.0187	0.10756	0.0614
														0.10756	9.5002	0.10756	15.6846	0.10756	0.0187	0.10756	0.0615
														0.10767	9.5017	0.10767	15.6878	0.10767	0.0187	0.10767	0.0615
														0.10767	9.5064	0.10767	15.6917	0.10767	0.0187	0.10767	0.0615
														0.10778	9.509	0.10778	15.6939	0.10778	0.0187	0.10778	0.0616
														0.10778	9.5138	0.10778	15.7023	0.10778	0.0187	0.10778	0.0616
														0.10789	9.5151	0.10789	15.7069	0.10789	0.0187	0.10789	0.0616
														0.10789	9.5181	0.10789	15.7141	0.10789	0.0187	0.10789	0.0617
														0.108	9.5199	0.108	15.7208	0.108	0.0187	0.108	0.0617
														0.108	9.5237	0.108	15.7264	0.108	0.0187	0.108	0.0617
														0.10811	9.5254	0.10811	15.7301	0.10811	0.0188	0.10811	0.0617
														0.10811	9.5281	0.10811	15.7327	0.10811	0.0188	0.10811	0.0617
														0.10822	9.5282	0.10822	15.7326	0.10822	0.0188	0.10822	0.0618
														0.10822	9.531	0.10822	15.7335	0.10822	0.0188	0.10822	0.0618
														0.10833	9.532	0.10833	15.7345	0.10833	0.0188	0.10833	0.0619
														0.10833	9.535	0.10833	15.7373	0.10833	0.0188	0.10833	0.0619
														0.10844	9.5363	0.10844	15.7387	0.10844	0.0188	0.10844	0.0619
														0.10844	9.5376	0.10844	15.744	0.10844	0.0188	0.10844	0.062
														0.10856	9.5394	0.10856	15.7476	0.10856	0.0188	0.10856	0.062
														0.10856	9.5429	0.10856	15.7547	0.10856	0.0188	0.10856	0.062
														0.10867	9.5466	0.10867	15.7581	0.10867	0.0188	0.10867	0.062
														0.10867	9.5508	0.10867	15.7667	0.10867	0.0189	0.10867	0.0621
														0.10878	9.5526	0.10878	15.772	0.10878	0.0189	0.10878	0.0621
														0.10878	9.5541	0.10878	15.7756	0.10878	0.0189	0.10878	0.0621
														0.10889	9.5564	0.10889	15.7772	0.10889	0.0189	0.10889	0.0621
														0.10889	9.5594	0.10889	15.7811	0.10889	0.0189	0.10889	0.0621
														0.109	9.5597	0.109	15.783	0.109	0.0189	0.109	0.0622
														0.109	9.5614	0.109	15.7865	0.109	0.0189	0.109	0.0622
														0.10911	9.563	0.10911	15.7874	0.10911	0.0189	0.10911	0.0623
														0.10911	9.5664	0.10911	15.7922	0.10911	0.0189	0.10911	0.0623
														0.10922	9.5679	0.10922	15.7954	0.10922	0.0189	0.10922	0.0623
														0.10922	9.5695	0.10922	15.8011	0.10922	0.019	0.10922	0.0624
														0.10933	9.5725	0.10933	15.807	0.10933	0.019	0.10933	0.0624
														0.10933	9.5775	0.10933	15.8117	0.10933	0.019	0.10933	0.0624
														0.10944	9.5808	0.10944	15.8153	0.10944	0.019	0.10944	0.0625
														0.10944	9.5843	0.10944	15.821	0.10944	0.019	0.10944	0.0625
														0.10956	9.5857	0.10956	15.8264	0.10956	0.019	0.10956	0.0625
														0.10956	9.5891	0.10956	15.8319	0.10956	0.019	0.10956	0.0625
														0.10967	9.5908	0.10967	15.8344	0.10967	0.019	0.10967	0.0626
														0.10967	9.5915	0.10967	15.8356	0.10967	0.019	0.10967	0.0626
														0.10978	9.5923	0.10978	15.8369	0.10978	0.019	0.10978	0.0626
														0.10978	9.5938	0.10978	15.8397	0.10978	0.019	0.10978	0.0626
														0.10989	9.5955	0.10989	15.84	0.10989	0.019	0.10989	0.0627
														0.10989	9.5972	0.10989	15.8448	0.10989	0.019	0.10989	0.0627
														0.11	9.5978	0.11	15.8451	0.11	0.0191	0.11	0.0627
														0.11	9.6019	0.11	15.85	0.11	0.0191	0.11	0.0627
														0.11011	9.6044	0.11011	15.8533	0.11011	0.0191	0.11011	0.0628
														0.11011	9.6081	0.11011	15.8591	0.11011	0.0191	0.11011	0.0628
														0.11022	9.6108	0.11022	15.8658	0.11022	0.0191	0.11022	0.0628
														0.11022	9.6146	0.11022	15.8716	0.11022	0.0191	0.11022	0.0629
														0.11033	9.6164	0.11033	15.8752	0.11033	0.0191	0.11033	0.0629
														0.11033	9.6179	0.11033	15.8792	0.11033	0.0191	0.11033	0.0629
														0.11044	9.6196	0.11044	15.8824	0.11044	0.0191	0.11044	0.063
														0.11044	9.6241	0.11044	15.8864	0.11044	0.0191	0.11044	0.063
														0.11056	9.6255	0.11056	15.8895	0.11056	0.0191	0.11056	0.063
														0.11056	9.6291	0.11056	15.8934	0.11056	0.0191	0.11056	0.063
														0.11067	9.631	0.11067	15.8958	0.11067	0.0192	0.11067	0.0631
														0.11067	9.6346	0.11067	15.8996	0.11067	0.0192	0.11067	0.0631
														0.11078	9.6369	0.11078	15.9038	0.11078	0.0192	0.11078	0.0631
														0.11078	9.6407	0.11078	15.9095	0.11078	0.0192	0.11078	0.0632
[truncated: 2,932 more rows]

## Sheet: Fig. 3
Fig .3b												Fig .3c
t_vis	inbued_vis	contribution_vis	Jaccard_left	toto2_left	t_uv	inbued_uv	contribution_uv	toto2	toto2_right	Jaccard_right		t_vis	inbued_vis	contribution_vis	Jaccard_left	toto2_left	t_uv	inbued_uv	contribution_uv	toto2	toto2_right	Jaccard_right	Jaccard	inbued_total	contribution_total	vis_left	vis_right	uv_left	uv_right	UV	vis
0	13.9017	0	0	0.991944	0	20.4407	0	0.996077	0.995584	0		0	13.9017	0	0	0.988555	0	20.4407	0	0.991979	0.995582	0	0	34.3424	0	0.314996	9.05901e-05	0.132485	0.170097	1.36271	0.926778
0.6	28.564	0	0	0.983314	0.6	40.8018	0	0.992179	0.991202	0		0.6	28.564	0	0	0.976544	0.6	40.8018	0	0.983668	0.9912	0	0	69.3658	0	0.632416	0.000139953	0.265112	0.340676	2.72905	1.8596
1.2	42.3911	0	0	0.975482	1.2	61.2184	0	0.988284	0.98683	0		1.2	42.3911	0	0	0.965334	1.2	61.2184	0	0.975782	0.986828	0	0	103.61	0	0.951846	0.000166092	0.397561	0.51089	4.09333	2.79616
1.8	55.9167	0	0	0.968334	1.8	81.4729	0	0.984455	0.982492	0		1.8	55.9167	0	0	0.954889	1.8	81.4729	0	0.968228	0.982335	0	0	137.39	0	1.27325	0.000172145	0.530036	0.681089	5.45783	3.73745
2.4	69.2013	0	0	0.961723	2.4	101.479	0	0.980686	0.978186	0		2.4	69.2013	0	0	0.945058	2.4	101.479	0	0.960861	0.977554	0	0	170.681	0	1.59718	0.000173214	0.662682	0.851259	6.82267	4.68396
3	82.2588	0	0	0.955599	3	121.317	0	0.976958	0.97389	0		3	82.2588	0	0	0.935804	3	121.317	0	0.95364	0.972515	0	0	203.576	0	1.92338	0.000173214	0.795221	1.02106	8.18556	5.6356
3.6	95.1988	0	0	0.949935	3.6	141.017	0	0.973264	0.969617	0		3.6	95.1988	0	0	0.927051	3.6	141.017	0	0.946533	0.967193	0	0	236.216	0	2.25253	0.000173214	0.927756	1.19083	9.5473	6.59605
4.2	108.031	0	0	0.944676	4.2	160.407	0	0.969626	0.965375	0		4.2	108.031	0	0	0.918772	4.2	160.407	0	0.939545	0.961613	0	0	268.437	0	2.58415	0.000173214	1.06029	1.36042	10.9088	7.56258
4.8	120.633	0	0	0.939829	4.8	179.427	0	0.966049	0.961144	0		4.8	120.633	0	0	0.91101	4.8	179.427	0	0.932721	0.95582	0	0	300.059	0	2.91753	0.000173214	1.19286	1.52993	12.2704	8.53308
5.4	133.07	0	0	0.935396	5.4	198.311	0	0.962479	0.956893	0		5.4	133.07	0	0	0.903698	5.4	198.311	0	0.926029	0.949839	0	0	331.381	0	3.25275	0.000173214	1.32513	1.69931	13.6298	9.50748
6	145.35	0	0	0.931248	6	217.057	0	0.958936	0.952622	0		6	145.35	0	0	0.896751	6	217.057	0	0.919428	0.943661	0	0	362.407	0	3.58937	0.000173214	1.45751	1.86847	14.9895	10.4843
6.6	157.426	0	0	0.927396	6.6	235.602	0	0.955421	0.948327	0		6.6	157.426	0	0	0.890178	6.6	235.602	0	0.912968	0.937382	0	0	393.028	0	3.92689	0.000173214	1.5899	2.03775	16.3492	11.462
7.2	169.249	0	0	0.923829	7.2	253.755	0	0.951994	0.944058	0		7.2	169.249	0	0	0.884044	7.2	253.755	0	0.906718	0.931098	0	0	423.004	0	4.26521	0.000173214	1.72222	2.20688	17.7071	12.4399
7.8	180.768	0	0	0.920536	7.8	271.514	0	0.948647	0.939799	0		7.8	180.768	0	0	0.878316	7.8	271.514	0	0.900678	0.924806	0	0	452.282	0	4.60379	0.000173214	1.85448	2.37568	19.0646	13.4188
8.4	192.113	0	0	0.917453	8.4	289.05	0	0.945329	0.935468	0		8.4	192.113	0	0	0.872922	8.4	289.05	0	0.89476	0.918398	0	0	481.163	0	4.94207	0.000173214	1.98684	2.54464	20.4229	14.3983
9	202.812	0	0	0.914758	9	305.083	0	0.942348	0.931517	0		9	202.812	0	0	0.868218	9	305.083	0	0.88943	0.912477	0	0	507.895	0	5.27955	0.000173214	2.11903	2.71343	21.7803	15.3758
9.6	214.387	0	0	0.911909	9.6	322.246	0	0.938998	0.92702	0		9.6	214.387	0	0	0.863166	9.6	322.246	0	0.883541	0.90581	0	0	536.633	0	5.61537	0.000173214	2.25125	2.88225	23.1387	16.3479
10.2	226.415	0	0	0.909042	10.2	340.024	0	0.935436	0.922132	0		10.2	226.415	0	0	0.858057	10.2	340.024	0	0.877374	0.898618	0	0	566.439	0	5.94899	0.000173214	2.38339	3.05105	24.4971	17.3133
10.8	238.739	0	0	0.906218	10.8	358.04	0	0.931735	0.916968	0		10.8	238.739	0	0	0.853005	10.8	358.04	0	0.871026	0.891027	0	0	596.779	0	6.28049	0.000173214	2.51554	3.2199	25.8565	18.2743
11.4	251.322	0	0	0.903416	11.4	376.437	0	0.927864	0.911477	0		11.4	251.322	0	0	0.847978	11.4	376.437	0	0.864474	0.883022	0	0	627.758	0	6.60958	0.000173214	2.64777	3.38884	27.2174	19.2291
12	264.058	0	0	0.900661	12	395.301	0	0.923835	0.905607	0		12	264.058	0	0	0.843041	12	395.301	0	0.857775	0.874596	0	0	659.36	0	6.93607	0.000173214	2.77971	3.5575	28.5763	20.1766
12.6	276.884	0	0	0.89796	12.6	414.744	0	0.919629	0.899279	0		12.6	276.884	0	0	0.838262	12.6	414.744	0	0.850892	0.865642	0	0	691.628	0	7.26023	0.000173214	2.91191	3.72652	29.9389	21.1192
13.2	289.806	0	0	0.895306	13.2	434.454	0	0.915299	0.892519	0		13.2	289.806	0	0	0.8337	13.2	434.454	0	0.843905	0.856238	0	0	724.26	0	7.58234	0.000173214	3.04429	3.8957	31.3039	22.0567
13.8	302.747	0	0	0.8927	13.8	454.247	0	0.910855	0.885277	0		13.8	302.747	0	0	0.829397	13.8	454.247	0	0.836836	0.846365	0	0	756.993	0	7.90195	0.000173214	3.1763	4.0645	32.6666	22.9893
14.4	315.724	0	0	0.890128	14.4	474.177	0	0.906282	0.877523	0		14.4	315.724	0	0	0.825373	14.4	474.177	0	0.829628	0.835929	0	0	789.901	0	8.2195	0.000173214	3.30843	4.23347	34.0313	23.9186
15	328.767	0	0	0.887585	15	494.311	0	0.901559	0.869212	0		15	328.767	0	0	0.821639	15	494.311	0	0.822278	0.824907	0	0	823.078	0	8.53515	0.000173214	3.44069	4.4026	35.3976	24.8457
15.6	341.85	0	0	0.88508	15.6	514.619	0	0.896703	0.860311	0		15.6	341.85	0	0	0.818249	15.6	514.619	0	0.814803	0.813294	0	0	856.469	0	8.84901	0.000173214	3.57264	4.57135	36.7609	25.7714
16.2	354.842	0	0	0.882632	16.2	535.098	0	0.891709	0.850822	0		16.2	354.842	0	0	0.815205	16.2	535.098	0	0.807224	0.801105	0	0	889.939	0	9.16088	0.000173214	3.70483	4.74022	38.1247	26.6958
16.8	367.83	0	0	0.880217	16.8	555.833	0	0.886581	0.840733	0		16.8	367.83	0	0	0.812521	16.8	555.833	0	0.799514	0.788288	0	0	923.662	0	9.47096	0.000173214	3.83705	4.90898	39.4881	27.6185
17.4	380.86	0	0	0.877819	17.4	577.068	0	0.881236	0.829925	0		17.4	380.86	0	0	0.810073	17.4	577.068	0	0.791593	0.774746	0	0	957.928	0	9.77916	0.000173214	3.96909	5.07746	40.8489	28.5407
18	393.826	0	0	0.87544	18	599.498	0	0.875432	0.81809	0		18	393.826	0	0	0.807693	18	599.498	0	0.783242	0.760211	0	0	993.323	0	10.0855	0.00017376	4.10118	5.2459	42.21	29.4625
18.6	406.833	0	0	0.873063	18.6	622.798	0	0.869376	0.805754	0		18.6	406.833	0	0	0.805316	18.6	622.798	0	0.774624	0.745132	0	0	1029.63	0	10.3899	0.000226872	4.23332	5.41434	43.5711	30.3828
19.2	419.854	0	0	0.870691	19.2	644.4	0	0.86388	0.794578	0		19.2	419.854	0	0	0.80294	19.2	644.4	0	0.766576	0.731253	0	0	1064.25	0	10.6924	0.000372923	4.36532	5.58263	44.9305	31.3009
19.8	432.852	0	0	0.86832	19.8	665.989	0	0.858614	0.784117	0		19.8	432.852	0	0	0.800342	19.8	665.989	0	0.758793	0.718116	0	0	1098.84	0	10.9928	0.000620406	4.49732	5.75082	46.29	32.2173
20.4	445.869	0	0	0.865932	20.4	687.588	0	0.853468	0.774459	0		20.4	445.869	0	0	0.797187	20.4	687.588	0	0.751135	0.705834	0	0	1133.46	0	11.2914	0.00119439	4.62909	5.91894	47.6478	33.1337
21	458.821	0	0	0.863533	21	708.416	0	0.848566	0.765758	0		21	458.821	0	0	0.793548	21	708.416	0	0.743746	0.694536	0	0	1167.24	0	11.5881	0.00202679	4.76064	6.08686	49.0044	34.0485
21.6	471.708	0	0	0.861124	21.6	728.568	0	0.84381	0.757895	0		21.6	471.708	0	0	0.789451	21.6	728.568	0	0.736511	0.684131	0	0	1200.28	0	11.8829	0.0031731	4.89198	6.25481	50.3608	34.9615
22.2	484.437	0	0	0.858722	22.2	748.279	0	0.839177	0.750757	0		22.2	484.437	0	0	0.784931	22.2	748.279	0	0.72942	0.674474	0	0	1232.72	0	12.1759	0.00464875	5.02306	6.4226	51.7154	35.8737
22.8	496.904	0	0	0.856343	22.8	767.837	0	0.834644	0.744151	0		22.8	496.904	0	0	0.78008	22.8	767.837	0	0.722471	0.66541	0	0	1264.74	0	12.4673	0.00661427	5.1537	6.59018	53.0675	36.7857
23.4	509.121	0	0	0.853988	23.4	786.973	0	0.830314	0.738127	0		23.4	509.121	0	0	0.775069	23.4	786.973	0	0.715754	0.656954	0	0	1296.09	0	12.757	0.00908375	5.28408	6.75763	54.419	37.6963
24	521.144	0	0	0.851634	24	805.771	0	0.826154	0.732657	0		24	521.144	0	0	0.76982	24	805.771	0	0.709248	0.649166	0	0	1326.92	0	13.0451	0.0120563	5.41423	6.92508	55.7708	38.6053
24.6	532.949	0	0	0.84928	24.6	824.023	0	0.822238	0.727715	0		24.6	532.949	0	0	0.764513	24.6	824.023	0	0.703006	0.641922	0	0	1356.97	0	13.3314	0.0155473	5.54402	7.09239	57.1217	39.5127
25.2	544.52	0	0	0.84692	25.2	842.028	0	0.818441	0.72309	0		25.2	544.521	0	0	0.75912	25.2	842.028	0	0.696922	0.635087	0	0	1386.55	0	13.6162	0.0197469	5.67367	7.25966	58.4729	40.4198
25.8	555.82	0	0	0.844553	25.8	859.656	0	0.814794	0.71879	0		25.8	555.82	0	0	0.753741	25.8	859.656	0	0.691019	0.628643	0	0	1415.48	0	13.8993	0.0244983	5.8031	7.42697	59.8242	41.3252
26.4	566.844	0	0	0.842187	26.4	876.675	0	0.811386	0.714931	0		26.4	566.844	0	0	0.748394	26.4	876.675	0	0.685395	0.622718	0	0	1443.52	0	14.1807	0.0299182	5.93221	7.59419	61.1748	42.2294
27	577.161	0	0	0.839936	27	892.509	0	0.808392	0.711653	0		27	577.162	0	0	0.743431	27	892.509	0	0.680325	0.617541	0	0	1469.67	0	14.4604	0.0358668	6.06111	7.76137	62.5251	43.1311
27.6	588.149	0	0	0.837354	27.6	909.474	0	0.805143	0.708176	0		27.6	588.149	0	0	0.737799	27.6	909.474	0	0.674773	0.61204	0	0	1497.62	0	14.7385	0.0426255	6.18977	7.92857	63.8752	44.0318
28.2	599.408	0	0	0.834567	28.2	926.713	0	0.801863	0.704751	0		28.2	599.409	0	0	0.73184	28.2	926.713	0	0.669105	0.606624	0	0	1526.12	0	15.0149	0.05009	6.31835	8.09589	65.2263	44.9312
28.8	610.907	0	0	0.831551	28.8	944.339	0	0.798493	0.701313	0		28.8	610.907	0	0	0.725519	28.8	944.339	0	0.663234	0.601201	0	0	1555.25	0	15.2897	0.0583602	6.4468	8.26317	66.5782	45.8297
29.4	622.688	0	0	0.828245	29.4	962.462	0	0.795027	0.69783	0		29.4	622.689	0	0	0.718752	29.4	962.462	0	0.657126	0.595745	0	0	1585.15	0	15.5629	0.06739	6.57505	8.43043	67.9292	46.7269
30	634.699	0	0	0.82464	30	980.832	0	0.791541	0.69437	0		30	634.699	0	0	0.711651	30	980.832	0	0.650887	0.590398	0	0	1615.53	0	15.8346	0.0773636	6.703	8.59751	69.2785	47.6236
30.6	646.816	0	0	0.820756	30.6	999.584	0	0.787958	0.690906	0		30.6	646.817	0	0	0.704087	30.6	999.584	0	0.644456	0.585146	0	0	1646.4	0	16.1048	0.0880978	6.83043	8.76434	70.6241	48.5187
31.2	659.144	0	0	0.816554	31.2	1018.79	0	0.7843	0.687397	0		31.2	659.144	0	0	0.696104	31.2	1018.79	0	0.637861	0.579983	0	0	1677.94	0	16.3736	0.0996755	6.95773	8.93112	71.9693	49.4125
31.8	671.448	0	0	0.812058	31.8	1038.39	0	0.780608	0.683877	0		31.8	671.449	0	0	0.687772	31.8	1038.39	0	0.631176	0.575003	0	0	1709.84	0	16.6411	0.112133	7.08479	9.09771	73.3127	50.3058
32.4	683.861	0	0	0.807213	32.4	1058.24	0	0.776871	0.680394	0		32.4	683.862	0	0	0.678959	32.4	1058.24	0	0.624357	0.570268	0	0	1742.1	0	16.9071	0.125378	7.2117	9.26418	74.6547	51.198
33	696.397	0	0	0.801964	33	1078.37	0	0.773098	0.676906	0		33	696.397	0	0	0.66969	33	1078.37	0	0.6174	0.565751	0	0	1774.76	0	17.1717	0.139312	7.33847	9.43053	75.9946	52.0886
33.6	709.305	0	0	0.79614	33.6	1098.47	0	0.769322	0.673454	0		33.6	709.307	0	0	0.659791	33.6	1098.47	0	0.610253	0.561515	0	0	1807.78	0	17.4352	0.154166	7.46486	9.59656	77.3313	52.9787
34.2	722.27	0	0	0.789895	34.2	1118.86	0	0.765483	0.669975	0		34.2	722.271	0	0	0.649389	34.2	1118.86	0	0.602969	0.557506	0	0	1841.13	0	17.6974	0.169893	7.59116	9.76265	78.667	53.8678
34.8	735.602	0	0	0.783172	34.8	1139.41	0	0.761585	0.666473	0		34.8	735.603	0	0	0.638424	34.8	1139.41	0	0.595516	0.553745	0	0	1875.01	0	17.9584	0.186342	7.71731	9.92863	80.0016	54.7549
35.4	748.932	0	0	0.775997	35.4	1159.99	0	0.757689	0.662971	0		35.4	748.933	0	0	0.626998	35.4	1159.99	0	0.587937	0.550171	0	0	1908.92	0	18.2182	0.203682	7.84327	10.0946	81.3351	55.6411
36	762.834	0	0	0.768168	36	1180.43	0	0.753825	0.659492	0		36	762.835	0	0	0.614968	36	1180.43	0	0.580095	0.546688	0	0	1943.26	0	18.4769	0.221948	7.96918	10.2606	82.6689	56.5267
36.6	777.494	0	0	0.759723	36.6	1200.79	0	0.749975	0.656038	0		36.6	777.496	0	0	0.602317	36.6	1200.79	0	0.571934	0.543233	0	0	1978.28	0	18.7344	0.241014	8.09493	10.4266	84.0023	57.411
37.2	791.319	0	0	0.752018	37.2	1221.21	0	0.74611	0.652578	0		37.2	791.321	0	0	0.590394	37.2	1221.21	0	0.564154	0.539772	0	0	2012.53	0	18.9907	0.260703	8.22034	10.5924	85.3334	58.2934
37.8	804.842	0	0	0.744945	37.8	1241.46	0	0.742321	0.649138	0		37.8	804.845	0	0	0.579211	37.8	1241.46	0	0.556718	0.536232	0	0	2046.3	0	19.2461	0.281215	8.34557	10.7584	86.6645	59.1756
38.4	818.125	0	0	0.738386	38.4	1261.47	0	0.738582	0.645716	0		38.4	818.128	0	0	0.568614	38.4	1261.47	0	0.549482	0.532473	0	0	2079.59	0	19.5002	0.302481	8.47072	10.9244	87.9963	60.0568
39	831.181	0	0	0.732285	39	1281.3	0	0.734875	0.642293	0		39	831.184	0	0	0.558569	39	1281.3	0	0.542404	0.528508	0	0	2112.49	0	19.7533	0.324313	8.59562	11.0903	89.3272	60.9367
39.6	844.119	0	0	0.72662	39.6	1301	0	0.731185	0.638877	0		39.6	844.123	0	0	0.54898	39.6	1301	0	0.535448	0.524315	0	0	2145.12	0	20.0052	0.346888	8.72038	11.2564	90.6592	61.8159
40.2	856.95	0	0	0.721347	40.2	1320.39	0	0.727531	0.635469	0		40.2	856.954	0	0	0.539841	40.2	1320.39	0	0.528612	0.5199	0	0	2177.34	0	20.2559	0.37026	8.84481	11.4225	91.9903	62.6946
40.8	869.55	0	0	0.716461	40.8	1339.41	0	0.723921	0.632053	0		40.8	869.556	0	0	0.531187	40.8	1339.41	0	0.52193	0.515298	0	0	2208.96	0	20.5055	0.394344	8.96906	11.5885	93.3206	63.5728
41.4	881.985	0	0	0.711969	41.4	1358.29	0	0.7203	0.628603	0		41.4	881.992	0	0	0.522943	41.4	1358.29	0	0.515365	0.510526	0	0	2240.28	0	20.754	0.419086	9.09307	11.7546	94.6503	64.4506
42	894.263	0	0	0.707739	42	1377.04	0	0.716696	0.625121	0		42	894.27	0	0	0.515029	42	1377.04	0	0.508887	0.505581	0	0	2271.31	0	21.0013	0.444577	9.21667	11.9206	95.9782	65.3284
42.6	906.337	0	0	0.703782	42.6	1395.58	0	0.713097	0.621595	0		42.6	906.345	0	0	0.507425	42.6	1395.58	0	0.502519	0.500525	0	0	2301.93	0	21.2472	0.470692	9.34016	12.0865	97.3059	66.2053
43.2	918.158	0	0	0.700089	43.2	1413.73	0	0.709562	0.618064	0		43.2	918.168	0	0	0.500241	43.2	1413.73	0	0.496329	0.495435	0	0	2331.9	0	21.4918	0.497335	9.46333	12.2523	98.6315	67.081
43.8	929.676	0	0	0.696643	43.8	1431.49	0	0.706079	0.614512	0		43.8	929.687	0	0	0.493415	43.8	1431.49	0	0.49031	0.490312	0	0	2361.18	0	21.735	0.5247	9.58628	12.418	99.9563	67.9561
44.4	941.021	0	0	0.693386	44.4	1449.03	0	0.702593	0.610858	0		44.4	941.034	0	0	0.486867	44.4	1449.03	0	0.484376	0.485062	0	0	2390.06	0	21.9764	0.552803	9.70895	12.5837	101.28	68.8295
45	951.755	0	0	0.690475	45	1465.11	0	0.69942	0.607477	0		45	951.77	0	0	0.481034	45	1465.11	0	0.478975	0.480176	0	0	2416.88	0	22.2161	0.58138	9.83134	12.7493	102.602	69.7
45.6	963.328	0	0	0.6874	45.6	1482.27	0	0.695852	0.603566	0		45.6	963.345	0	0	0.474772	45.6	1482.28	0	0.472988	0.474568	0	0	2445.62	0	22.4543	0.610647	9.95354	12.9148	103.924	70.5696
46.2	975.355	0	0	0.684281	46.2	1500.05	0	0.692054	0.599215	0		46.2	975.375	0	0	0.46843	46.2	1500.05	0	0.466691	0.468393	0	0	2475.43	0	22.6913	0.640675	10.0755	13.0803	105.244	71.439
46.8	987.678	0	0	0.681182	46.8	1518.07	0	0.688088	0.594528	0		46.8	987.701	0	0	0.462142	46.8	1518.07	0	0.46017	0.461755	0	0	2505.77	0	22.9269	0.671434	10.1975	13.2458	106.565	72.308
47.4	1000.26	0	0	0.678084	47.4	1536.46	0	0.683922	0.58944	0		47.4	1000.29	0	0	0.45586	47.4	1536.46	0	0.453399	0.454614	0	0	2536.75	0	23.1612	0.702617	10.3196	13.4114	107.887	73.1752
48	1012.99	0	0	0.675021	48	1555.32	0	0.679588	0.583914	0		48	1013.03	0	0	0.44969	48	1555.32	0	0.44645	0.446977	0	0	2568.35	0	23.3943	0.734734	10.4415	13.5769	109.207	74.0425
48.6	1025.82	0	0	0.672007	48.6	1574.76	0	0.67506	0.577864	0		48.6	1025.86	0	0	0.443704	48.6	1574.76	0	0.439299	0.438742	0	0	2600.62	0	23.6263	0.767792	10.5632	13.7424	110.526	74.9096
49.2	1038.74	0	0	0.669033	49.2	1594.47	0	0.670412	0.571321	0		49.2	1038.79	0	0	0.438003	49.2	1594.47	0	0.432032	0.429978	0	0	2633.26	0	23.857	0.801449	10.6848	13.9077	111.844	75.7751
49.8	1051.68	0	0	0.666101	49.8	1614.26	0	0.665654	0.564217	0		49.8	1051.74	0	0	0.432629	49.8	1614.26	0	0.424675	0.420644	0	0	2666	0	24.0866	0.835995	10.8062	14.0728	113.16	76.64
50.4	1064.66	0	0	0.6632	50.4	1634.19	0	0.660792	0.556547	0		50.4	1064.73	0	0	0.427625	50.4	1634.19	0	0.417202	0.410698	0	0	2698.91	0	24.3151	0.871413	10.9272	14.2377	114.475	77.5045
51	1077.7	0	0	0.660317	51	1654.32	0	0.655796	0.548245	0		51	1077.78	0	0	0.423002	51	1654.32	0	0.40959	0.400082	0	0	2732.1	0	24.5426	0.907931	11.0483	14.4026	115.789	78.3696
51.6	1090.78	0	0	0.657469	51.6	1674.62	0	0.650695	0.539286	0		51.6	1090.89	0	0	0.418838	51.6	1674.63	0	0.401868	0.388797	0	0	2765.52	0	24.7687	0.944944	11.1693	14.5675	117.104	79.233
52.2	1103.77	0	0	0.654676	52.2	1695.1	0	0.645474	0.529668	0		52.2	1103.9	0	0	0.415128	52.2	1695.11	0	0.394048	0.376847	0	0	2799.01	0	24.9938	0.983039	11.2902	14.7322	118.417	80.0968
52.8	1116.76	0	0	0.651912	52.8	1715.83	0	0.640134	0.519341	0		52.8	1116.92	0	0	0.411901	52.8	1715.85	0	0.386095	0.364138	0	0	2832.77	0	25.2176	1.02186	11.411	14.897	119.73	80.96
53.4	1129.79	0	0	0.649157	53.4	1737.06	0	0.634588	0.508199	0		53.4	1129.99	0	0	0.409011	53.4	1737.09	0	0.377914	0.350562	0	0	2867.09	0	25.4404	1.06147	11.5316	15.0615	121.041	81.8228
54	1142.75	0	0	0.646424	54	1759.49	0	0.628551	0.495933	0		54	1143.02	0	0	0.406231	54	1759.56	0	0.369219	0.335793	0	0	2902.58	0	25.6621	1.1019	11.6523	15.2263	122.355	82.6855
54.6	1155.76	0	0	0.643685	54.6	1782.81	0	0.622156	0.482964	0		54.6	1156.1	0	0	0.403442	54.6	1782.99	0	0.360007	0.320001	0	0	2939.1	0	25.8827	1.14314	11.7731	15.391	123.668	83.5483
55.2	1168.78	0	0	0.640948	55.2	1804.42	0	0.616289	0.471077	0		55.2	1169.23	0	0	0.400652	55.2	1804.81	0	0.351131	0.304926	0	0	2974.04	0	26.1024	1.1851	11.8934	15.5553	124.978	84.4107
55.8	1181.78	0	0	0.638207	55.8	1826.01	0	0.610711	0.459908	0		55.8	1182.36	0	0	0.397754	55.8	1826.73	0	0.342329	0.290084	0	0	3009.09	0	26.3209	1.22797	12.0135	15.7195	126.287	85.273
56.4	1194.8	0	0	0.635443	56.4	1847.6	0	0.605327	0.449514	0		56.4	1195.55	0	0	0.394555	56.4	1848.8	0	0.333461	0.275448	0	0	3044.35	0	26.5383	1.27168	12.1335	15.8837	127.594	86.1351
57	1207.75	0	0	0.632665	57	1868.45	0	0.60025	0.440057	0		57	1208.71	0	0	0.391095	57	1870.28	0	0.324631	0.261101	0	0	3078.99	0	26.7545	1.3161	12.2534	16.0478	128.901	86.9967
57.6	1220.64	0	0	0.629878	57.6	1888.62	0	0.595388	0.431439	0		57.6	1221.84	0.0496709	0	0.387399	57.6	1891.23	0.136825	0.315737	0.246966	0.000317332	0.000158066	3113.07	0.186496	26.9697	1.36133	12.3732	16.2119	130.207	87.8584
58.2	1233.36	0	0	0.627097	58.2	1908.33	0	0.590704	0.423532	0		58.2	1234.85	0.234085	0	0.383506	58.2	1911.87	0.696277	0.306776	0.232918	0.00158666	0.000790332	3146.72	0.930362	27.1839	1.40709	12.4924	16.3757	131.509	88.7193
58.8	1245.83	0	0	0.624333	58.8	1927.88	0	0.586133	0.416107	0		58.8	1247.63	0.579042	0	0.379473	58.8	1932.48	1.76587	0.297739	0.218843	0.00398108	0.00198302	3180.1	2.34492	27.397	1.45365	12.6118	16.5396	132.813	89.5802
59.4	1258.05	0	0	0.621597	59.4	1947.04	0	0.581779	0.409268	0		59.4	1260.18	1.53499	0	0.375376	59.4	1952.71	4.74192	0.288855	0.205139	0.0106739	0.00531678	3212.9	6.27691	27.6091	1.50094	12.7308	16.7035	134.114	90.4404
60	1270.08	0	0	0.618864	60	1965.83	0	0.577613	0.402975	0		60	1272.56	3.23435	0	0.371162	60	1972.59	10.0021	0.280193	0.192022	0.0225017	0.0112083	3245.15	13.2365	27.8201	1.54889	12.8497	16.8673	135.413	91.2995
60.6	1281.88	0	0	0.616131	60.6	1984.09	0	0.573696	0.397215	0		60.6	1284.74	5.7244	0	0.366936	60.6	1991.89	17.8337	0.271891	0.179607	0.0399838	0.0199164	3276.63	23.5581	28.03	1.59761	12.9687	17.0311	136.713	92.1579
61.2	1293.45	0	0	0.613397	61.2	2002.08	0	0.5699	0.391755	0		61.2	1296.68	8.47504	0	0.36268	61.2	2010.87	26.574	0.263859	0.167777	0.0593123	0.0295441	3307.56	35.049	28.2389	1.64699	13.0873	17.1947	138.01	93.0156
61.8	1304.75	0	0	0.610658	61.8	2019.7	0	0.566256	0.386602	0		61.8	1308.35	11.6795	0	0.358446	61.8	2029.44	36.7559	0.256146	0.156585	0.081665	0.0406943	3337.79	48.4354	28.4468	1.69714	13.2057	17.3583	139.304	93.8728
62.4	1315.78	0	0	0.607925	62.4	2036.74	0	0.562832	0.381879	0		62.4	1319.74	15.8193	0	0.354234	62.4	2047.34	50.1063	0.248879	0.146282	0.110845	0.0552937	3367.08	65.9256	28.6536	1.74794	13.324	17.5219	140.599	94.7291
63	1326.05	0	0	0.605323	63	2052.55	0	0.559812	0.37779	0		63	1330.35	19.5528	0	0.350254	63	2063.97	62.3015	0.242435	0.137404	0.137192	0.0684695	3394.32	81.8543	28.8595	1.79947	13.4422	17.6855	141.891	95.5845
63.6	1337.04	0	0	0.602382	63.6	2069.54	0	0.556531	0.373452	0		63.6	1341.72	23.3905	0	0.345712	63.6	2081.85	75.105	0.235414	0.127931	0.164197	0.0820449	3423.57	98.4955	29.0643	1.85169	13.56	17.8489	143.182	96.4391
64.2	1348.3	0	0	0.59925	64.2	2086.77	0	0.553212	0.369166	0		64.2	1353.4	28.1707	0	0.34082	64.2	2100.06	91.0213	0.228281	0.118582	0.198051	0.098954	3453.47	119.192	29.2683	1.9046	13.6776	18.0123	144.47	97.2928
64.8	1359.8	0	0	0.595903	64.8	2104.41	0	0.549797	0.364851	0		64.8	1365.35	35.3628	0	0.335538	64.8	2118.77	114.732	0.220989	0.109324	0.249236	0.124485	3484.13	150.095	29.4712	1.95819	13.7949	18.1755	145.756	98.1456
65.4	1371.58	0	0	0.592279	65.4	2122.53	0	0.54628	0.36048	0		65.4	1377.62	44.6554	0	0.329792	65.4	2138.08	144.722	0.213609	0.100377	0.314166	0.156942	3515.7	189.377	29.6725	2.01227	13.9114	18.338	147.035	98.995
66	1383.59	0	0	0.588368	66	2140.88	0	0.542742	0.356141	0		66	1390.14	54.8846	0	0.323617	66	2157.7	177.467	0.206337	0.0921074	0.384875	0.19223	3547.84	232.352	29.8734	2.06712	14.0283	18.5012	148.318	99.8457
66.6	1395.71	0	0	0.584189	66.6	2159.62	0	0.53912	0.351793	0		66.6	1402.79	63.127	0	0.316956	66.6	2177.82	204.346	0.199214	0.0846394	0.440926	0.220276	3580.6	267.473	30.0732	2.1225	14.1451	18.6644	149.599	100.695
67.2	1408.04	0	0	0.579703	67.2	2178.82	0	0.535412	0.347391	0		67.2	1415.66	69.294	0	0.309789	67.2	2198.49	225.03	0.192145	0.0778077	0.481977	0.240808	3614.14	294.324	30.272	2.17849	14.2614	18.8276	150.878	101.544
67.8	1420.35	0	0	0.574934	67.8	2198.46	0	0.531649	0.342953	0		67.8	1428.51	74.5409	0	0.302138	67.8	2219.72	243.439	0.185078	0.0714968	0.516883	0.258323	3648.22	317.98	30.4697	2.23503	14.3775	18.9909	152.156	102.391
68.4	1432.76	0	0	0.569823	68.4	2218.3	0	0.527862	0.338561	0		68.4	1441.47	79.6093	0	0.2939	68.4	2241.22	262.449	0.177976	0.0657555	0.552019	0.276024	3682.69	342.058	30.6663	2.29218	14.4931	19.154	153.431	103.238
69	1445.3	0	0	0.564323	69	2238.45	0	0.524024	0.334149	0		69	1454.57	84.6581	0	0.284978	69	2263.12	282.561	0.170748	0.0604945	0.588054	0.294501	3717.69	367.219	30.8618	2.3499	14.6082	19.3171	154.704	104.083
69.6	1458.21	0	0	0.55826	69.6	2258.57	0	0.520189	0.329771	0		69.6	1468.06	88.6904	0	0.275144	69.6	2285.08	299.761	0.163336	0.0557989	0.616978	0.309454	3753.14	388.452	31.056	2.40802	14.7231	19.48	155.976	104.926
70.2	1471.18	0	0	0.551802	70.2	2278.97	0	0.516294	0.325351	0		70.2	1481.66	92.0884	0	0.264481	70.2	2307.43	315.768	0.155702	0.0515002	0.642943	0.322692	3789.08	407.856	31.2493	2.4668	14.8377	19.6431	157.247	105.769
70.8	1484.51	0	0	0.544872	70.8	2299.5	0	0.512348	0.320902	0		70.8	1495.69	95.2883	0	0.252806	70.8	2330.01	332.582	0.147759	0.0475922	0.669617	0.336427	3825.71	427.87	31.4414	2.526	14.952	19.8062	158.517	106.612
71.4	1497.84	0	0	0.537505	71.4	2320.08	0	0.508397	0.316437	0		71.4	1509.87	98.4185	0	0.240056	71.4	2352.74	350.436	0.139521	0.0441424	0.697128	0.350838	3862.62	448.854	31.6323	2.58572	15.0663	19.9696	159.788	107.453
72	1511.75	0	0	0.529484	72	2340.56	0	0.504473	0.311985	0		72	1524.89	101.058	0.000380795	0.225813	72	2375.47	365.695	0.130762	0.0411484	0.718076	0.362384	3900.36	466.752	31.8222	2.64582	15.1802	20.1327	161.056	108.293
72.6	1526.44	0	0	0.520873	72.6	2360.96	0	0.500565	0.307546	0		72.6	1541	108.347	0.00914534	0.210278	72.6	2398.2	384.19	0.121478	0.0384686	0.726144	0.380467	3939.2	492.537	32.0108	2.7064	15.2941	20.296	162.323	109.132
73.2	1540.27	0	0	0.51305	73.2	2381.4	0	0.496654	0.303094	0		72.6	1556.21	115.286	0.0202673	0.200031	72.6	2398.2	389.135	0.116304	0.038527	0.712292	0.390365	3954.41	504.422	32.1982	2.76738	15.4078	20.4593	163.59	109.97
73.8	1553.83	0	0	0.50591	73.8	2401.7	0	0.492789	0.298638	0		73.2	1571.14	123.427	0.0324163	0.190952	73.2	2398.2	394.709	0.111686	0.0385093	0.698449	0.401629	3969.34	518.137	32.3846	2.82876	15.5214	20.6225	164.856	110.808
74.4	1567.12	0	0	0.499317	74.4	2421.75	0	0.488968	0.294172	0		73.8	1585.81	132.382	0.0448895	0.182832	73.8	2398.2	400.288	0.107555	0.0384547	0.68493	0.413212	3984	532.67	32.5697	2.89054	15.6349	20.786	166.121	111.645
75	1580.22	0	0	0.493198	75	2441.67	0	0.485161	0.289659	0		74.4	1600.3	140.526	0.054845	0.175553	74.4	2398.2	405.196	0.103833	0.0383882	0.674971	0.422918	3998.49	545.721	32.7537	2.9527	15.7483	20.9494	167.386	112.481
75.6	1593.16	0	0	0.487552	75.6	2461.41	0	0.481369	0.285108	0		75	1614.64	149.728	0.0657554	0.169014	75	2398.2	410.283	0.100461	0.0382673	0.663957	0.433363	4012.84	560.011	32.9365	3.01529	15.8615	21.1128	168.65	113.317
76.2	1605.99	0	0	0.48231	76.2	2480.92	0	0.477589	0.2805	0		75.6	1628.88	160.098	0.0775999	0.163186	75.6	2398.2	415.992	0.0974324	0.0381187	0.652811	0.444878	4027.08	576.09	33.1181	3.07822	15.9747	21.2764	169.913	114.152
76.8	1618.61	0	0	0.477476	76.8	2500.1	0	0.473824	0.275795	0		76.2	1642.88	169.019	0.0862883	0.157962	76.2	2398.2	420.794	0.0946951	0.0379258	0.645001	0.453597	4041.08	589.813	33.2986	3.14157	16.0878	21.4399	171.175	114.986
77.4	1631.05	0	0	0.473061	77.4	2519.14	0	0.470018	0.270943	0		76.8	1656.69	177.236	0.093538	0.153262	76.8	2398.2	425.067	0.0922027	0.0376887	0.638244	0.460912	4054.88	602.303	33.478	3.2053	16.2008	21.6035	172.437	115.819
78	1643.32	0	0	0.468935	78	2538.09	0	0.466176	0.265919	0		77.4	1670.3	184.495	0.099352	0.148997	77.4	2398.2	428.635	0.0899212	0.0374306	0.633278	0.467045	4068.49	613.13	33.6563	3.26953	16.3141	21.7673	173.699	116.651
78.6	1655.39	0	0	0.465107	78.6	2556.89	0	0.462281	0.260683	0		78	1683.66	191.505	0.104106	0.14511	78	2398.2	432.359	0.0878138	0.03713	0.62947	0.472507	4081.85	623.864	33.8338	3.33417	16.4272	21.9309	174.959	117.483
79.2	1667.22	0	0	0.461558	79.2	2575.36	0	0.458389	0.255274	0		78.6	1696.72	198.85	0.109548	0.141551	78.6	2398.2	436.233	0.0858406	0.0367729	0.625442	0.478684	4094.92	635.083	34.0101	3.39937	16.5403	22.0948	176.22	118.314
79.8	1678.74	0	0	0.458289	79.8	2593.46	0	0.4545	0.249683	0		79.2	1709.41	206.184	0.114709	0.138352	79.2	2398.2	440.102	0.0840227	0.0363692	0.621236	0.484603	4107.6	646.286	34.1855	3.4644	16.6533	22.2588	177.479	119.144
80.4	1690.07	0	0	0.455227	80.4	2611.39	0	0.450548	0.243798	0		79.8	1721.84	213.842	0.120395	0.135457	79.8	2398.2	443.989	0.0823622	0.0359558	0.617254	0.49091	4120.04	657.831	34.3599	3.53051	16.7661	22.4226	178.738	119.973
81	1700.76	0	0	0.452558	81	2627.83	0	0.446897	0.238211	0		80.4	1733.52	220.897	0.125299	0.133015	80.4	2398.2	447.811	0.0809114	0.0354928	0.613845	0.49665	4131.71	668.708	34.5335	3.59711	16.8786	22.5866	179.997	120.803
81.6	1712.33	0	0	0.449731	81.6	2645.5	0	0.442673	0.231615	0		81	1746.21	228.522	0.13022	0.130416	81	2398.2	451.984	0.0793375	0.0349687	0.610176	0.502356	4144.4	680.506	34.7061	3.66423	16.9908	22.7506	181.255	121.631
82.2	1724.33	0	0	0.446892	82.2	2663.96	0	0.438009	0.224141	0		81.6	1759.41	236.254	0.134746	0.127823	81.6	2398.2	456.51	0.0777378	0.0343628	0.60724	0.508281	4157.61	692.763	34.8778	3.73185	17.1025	22.9143	182.51	122.458
82.8	1736.65	0	0	0.444086	82.8	2682.81	0	0.43298	0.215902	0		82.2	1773.03	243.57	0.138767	0.125235	82.2	2398.2	460.506	0.0761139	0.0337179	0.604725	0.513711	4171.22	704.076	35.0486	3.80003	17.2139	23.0781	183.765	123.285
83.4	1749.25	0	0	0.441302	83.4	2702.19	0	0.427548	0.206842	0		82.8	1786.98	250.737	0.142159	0.122656	82.8	2398.2	464.579	0.074482	0.0330344	0.603053	0.518657	4185.18	715.316	35.2186	3.86873	17.3253	23.2422	185.021	124.112
84	1762	0	0	0.438562	84	2722.26	0.168263	0.421679	0.196841	0.000288484		83.4	1801.15	258.02	0.145891	0.120108	83.4	2398.2	468.655	0.0728418	0.0322941	0.601552	0.523984	4199.35	726.675	35.3879	3.93788	17.4363	23.4061	186.276	124.937
84.6	1774.85	0	0	0.435877	84.6	2743.11	2.27829	0.415358	0.185843	0.00389453		84	1815.45	265.73	0.14961	0.117596	84	2398.2	472.774	0.0712193	0.0315494	0.599222	0.528745	4213.65	738.504	35.5563	4.00751	17.5473	23.5701	187.531	125.762
85.2	1787.77	0	0	0.43324	85.2	2764.48	6.70289	0.408655	0.173928	0.0113951		84.6	1829.87	274.261	0.154031	0.11514	84.6	2398.2	477.648	0.0696175	0.0307763	0.596641	0.53492	4228.07	751.909	35.724	4.07758	17.6583	23.7344	188.786	126.585
85.8	1800.74	0	0	0.430647	85.8	2786.18	19.4202	0.401634	0.161191	0.0329737		85.2	1844.36	282.337	0.157903	0.112732	85.2	2398.2	481.961	0.0680303	0.0299714	0.594183	0.54007	4242.55	764.298	35.8911	4.14812	17.7692	23.8987	190.04	127.408
86.4	1813.7	0	0	0.428096	86.4	2808.23	41.4992	0.394472	0.147996	0.0701304		85.8	1858.87	291.584	0.162811	0.110377	85.8	2398.2	486.735	0.0664532	0.0291391	0.590192	0.546184	4257.06	778.32	36.0574	4.21909	17.8799	24.0631	191.294	128.231
87	1826.75	0	0	0.425567	87	2830.74	72.6041	0.387398	0.134807	0.121682		86.4	1873.49	300.708	0.167526	0.108044	86.4	2398.2	491.3	0.064907	0.0283261	0.586462	0.55201	4271.68	792.007	36.223	4.29048	17.9904	24.2274	192.546	129.052
87.6	1839.85	0	0	0.423073	87.6	2853.65	108.689	0.380586	0.121934	0.180156		87	1888.17	309.708	0.172129	0.105745	87	2398.2	495.684	0.0633674	0.0275144	0.582954	0.557972	4286.37	805.392	36.388	4.36226	18.1007	24.3919	193.8	129.873
88.2	1852.86	0	0	0.420635	88.2	2876.93	146.408	0.374193	0.109656	0.239684		87.6	1902.76	318.963	0.176979	0.103514	87.6	2398.2	500.369	0.0618618	0.0267038	0.579553	0.564273	4300.96	819.332	36.5523	4.43446	18.211	24.5567	195.054	130.693
88.8	1865.86	0	0	0.418229	88.8	2900.72	188.417	0.36817	0.0978643	0.305222		88.2	1917.36	327.617	0.181424	0.101337	88.2	2398.2	504.352	0.0603862	0.0258955	0.576543	0.569803	4315.55	831.969	36.716	4.50707	18.3206	24.7212	196.304	131.512
89.4	1878.87	0	0	0.415845	89.4	2925.18	234.689	0.362365	0.0862848	0.376037		88.8	1931.96	335.537	0.185261	0.0992018	88.8	2398.2	507.829	0.0589372	0.0250932	0.574011	0.57482	4330.16	843.367	36.879	4.5801	18.4304	24.886	197.555	132.331
90	1891.85	0	0	0.413475	90	2951.09	291.808	0.35657	0.0746247	0.463802		89.4	1946.53	343.373	0.189317	0.0970911	89.4	2398.2	511.194	0.0574957	0.0242796	0.571778	0.579987	4344.73	854.567	37.0415	4.65353	18.5398	25.0508	198.805	133.149
90.6	1904.87	0	0	0.411107	90.6	2978.17	346.78	0.351244	0.0638714	0.54558		90	1961.14	351.705	0.193969	0.0950029	90	2398.2	514.82	0.0560727	0.023462	0.569332	0.585938	4359.34	866.525	37.2034	4.72732	18.6488	25.2154	200.052	133.968
91.2	1917.9	0	0	0.40874	91.2	3003.39	395.76	0.347421	0.0561749	0.614779		90.6	1975.78	359.87	0.197984	0.0929255	90.6	2398.2	518.541	0.0546644	0.0226931	0.567167	0.591523	4373.97	878.411	37.3648	4.80138	18.758	25.3804	201.3	134.786
91.8	1930.89	0	0	0.406381	91.8	3028.47	437.197	0.344547	0.0506095	0.669844		91.2	1990.34	368.187	0.202319	0.0908456	91.2	2398.2	522.281	0.0532429	0.0218446	0.564816	0.597178	4388.54	890.468	37.5252	4.87563	18.8668	25.5451	202.546	135.604
92.4	1943.91	0	0	0.403999	92.4	3053.37	466.439	0.342069	0.0463793	0.703826		91.8	2004.93	376.438	0.206987	0.088761	91.8	2398.2	525.817	0.0518242	0.021043	0.562415	0.603098	4403.13	902.255	37.6846	4.95005	18.9754	25.71	203.791	136.419
93	1956.88	0	0	0.401605	93	3077.25	489.352	0.339824	0.0430751	0.727122		92.4	2019.45	385.013	0.211948	0.0866807	92.4	2398.2	529.513	0.0504213	0.0202179	0.559916	0.609589	4417.65	914.526	37.843	5.02455	19.0841	25.8753	205.037	137.233
93.6	1969.77	0	0	0.399203	93.6	3100.22	508.196	0.337604	0.0403465	0.74435		93	2033.86	393.196	0.216463	0.0846077	93	2398.2	532.932	0.0490281	0.0194546	0.557625	0.615455	4432.06	926.128	38.0006	5.09916	19.1927	26.0405	206.282	138.046
94.2	1982.51	0	0	0.396803	94.2	3122.51	523.633	0.335407	0.0381315	0.755698		93.6	2048.11	401.113	0.220658	0.0825542	93.6	2398.2	536.299	0.0476486	0.0186817	0.555746	0.621207	4446.3	937.411	38.1574	5.1739	19.3011	26.2059	207.526	138.858
94.8	1994.99	0	0	0.394426	94.8	3144.47	538.163	0.333139	0.0361149	0.766061		94.2	2062.05	408.956	0.224684	0.0805575	94.2	2398.2	539.45	0.0463369	0.017976	0.553522	0.626361	4460.24	948.406	38.3133	5.24874	19.4095	26.3713	208.77	139.669
95.4	2007.22	0	0	0.392074	95.4	3165.83	551.441	0.330902	0.0343238	0.774676		94.8	2075.68	417.089	0.22922	0.0786017	94.8	2398.2	542.947	0.0450267	0.0172403	0.55168	0.632677	4473.88	960.036	38.4685	5.32376	19.5175	26.5369	210.014	140.479
96	2019.26	0	0	0.38972	96	3186.62	563.153	0.328678	0.0327212	0.782119		95.4	2089.09	424.848	0.233595	0.0766534	95.4	2398.2	546.021	0.043757	0.0166214	0.549537	0.638333	4487.28	970.869	38.6227	5.3989	19.6255	26.7027	211.258	141.287
96.6	2031.05	0	0	0.387371	96.6	3206.68	573.458	0.326558	0.0313342	0.787828		96	2102.19	432.69	0.237974	0.0747215	96	2398.2	549.264	0.0424933	0.0159567	0.547335	0.644169	4500.39	981.953	38.7761	5.47421	19.7331	26.8686	212.501	142.094
97.2	2042.64	0	0	0.385011	97.2	3226.31	583.362	0.324485	0.0301076	0.793902		96.6	2115.04	440.029	0.241893	0.0727879	96.6	2398.2	552.281	0.041249	0.0153447	0.545706	0.649583	4513.23	992.31	38.9289	5.54974	19.8405	27.0344	213.741	142.901
97.8	2053.95	0	0	0.382645	97.8	3245.43	592.216	0.322485	0.0290445	0.79828		97.2	2127.54	447.615	0.245696	0.0708636	97.2	2398.2	555.787	0.0400136	0.0147439	0.544495	0.655381	4525.74	1003.4	39.0811	5.62557	19.9477	27.2002	214.982	143.707
98.4	2064.98	0	0	0.380278	98.4	3263.77	600.331	0.320574	0.0281139	0.802442		97.8	2139.71	454.56	0.248816	0.0689762	97.8	2398.2	558.969	0.0388201	0.0141845	0.543429	0.660164	4537.9	1013.53	39.2326	5.70167	20.0545	27.366	216.22	144.512
99	2075.3	0	0	0.378033	99	3280.6	607.02	0.318893	0.0273663	0.805646		98.4	2151.05	460.944	0.251927	0.0672181	98.4	2398.2	561.694	0.0377126	0.0136709	0.542335	0.664704	4549.25	1022.64	39.3835	5.77809	20.1609	27.5317	217.456	145.317
99.6	2086.3	0	0	0.375448	99.6	3298.84	614.509	0.31701	0.0265564	0.80859		99	2163.21	469.176	0.256456	0.0651884	99	2398.2	565.393	0.036464	0.0131416	0.540434	0.671127	4561.41	1034.57	39.5337	5.85481	20.2674	27.6978	218.695	146.122
100.2	2097.57	0	0	0.372651	100.2	3317.4	621.723	0.315065	0.0257153	0.811374		99.6	2175.75	479.251	0.262568	0.0630031	99.6	2398.2	569.885	0.0351503	0.0126373	0.537528	0.678671	4573.94	1049.14	39.6833	5.93176	20.3731	27.8636	219.929	146.926
100.8	2109.08	0	0	0.369624	100.8	3336.46	629.418	0.313028	0.0248504	0.814899		100.2	2188.61	491.12	0.270582	0.0606611	100.2	2398.2	574.924	0.033762	0.0121269	0.53288	0.687993	4586.81	1066.04	39.8323	6.00893	20.4787	28.0297	221.164	147.729
101.4	2120.89	0	0	0.366296	101.4	3356.1	637.304	0.310922	0.0239949	0.817937		100.8	2201.88	504.373	0.279799	0.0581561	100.8	2398.2	580.327	0.0323148	0.011681	0.527595	0.698426	4600.07	1084.7	39.9804	6.08628	20.5838	28.1955	222.397	148.532
102	2132.91	0	0	0.362664	102	3376.04	645.149	0.3088	0.0231675	0.820491		101.4	2215.46	517.568	0.288102	0.0555521	101.4	2398.2	585.674	0.0308448	0.0112949	0.522725	0.707463	4613.66	1103.24	40.1277	6.16366	20.6884	28.3612	223.627	149.333
102.6	2145.06	0	0	0.35874	102.6	3396.44	653.045	0.306586	0.0223544	0.823159		102	2229.26	530.868	0.296295	0.052877	102	2398.2	590.72	0.0293651	0.0109729	0.517291	0.715938	4627.46	1121.59	40.2742	6.24115	20.7929	28.527	224.858	150.132
103.2	2157.44	0	0	0.354482	103.2	3417.37	660.95	0.30433	0.0215597	0.825568		102.6	2243.38	544.109	0.303578	0.0501077	102.6	2398.2	595.62	0.0278672	0.0106963	0.511901	0.722912	4641.57	1139.73	40.4197	6.3186	20.8968	28.6924	226.085	150.929
103.8	2169.81	0	0	0.349916	103.8	3438.82	669.832	0.302049	0.0207797	0.828323		103.2	2257.55	558.317	0.310739	0.0473093	103.2	2398.2	600.871	0.0263762	0.010487	0.505649	0.729341	4655.75	1159.19	40.5644	6.39609	21.0002	28.8577	227.309	151.725
104.4	2182.29	0	0	0.344979	104.4	3460.5	678.314	0.299723	0.0200229	0.830959		103.8	2271.91	571.481	0.316406	0.044482	103.8	2398.2	605.641	0.0248777	0.0103306	0.500315	0.73396	4670.1	1177.12	40.7082	6.47355	21.1036	29.0234	228.535	152.519
105	2194.88	0	0	0.339612	105	3482.53	686.928	0.297357	0.019256	0.833292		104.4	2286.46	585.748	0.321768	0.0416702	104.4	2398.2	610.836	0.0234002	0.010224	0.494099	0.737448	4684.65	1196.58	40.8515	6.55106	21.2062	29.1886	229.756	153.313
105.6	2207.87	0	0	0.333624	105.6	3504.54	695.101	0.294976	0.0184818	0.835864		105	2301.5	601.649	0.32737	0.0387048	105	2398.2	616.649	0.0218401	0.0101569	0.487015	0.741	4699.7	1218.3	40.9941	6.62856	21.3085	29.3539	230.976	154.105
106.2	2220.94	0	0	0.327164	106.2	3526.87	703.675	0.292548	0.017722	0.838011		105.6	2316.68	616.55	0.331001	0.0357776	105.6	2398.2	622.12	0.0203379	0.0101258	0.480791	0.741998	4714.87	1238.67	41.1358	6.70602	21.4101	29.5187	232.192	154.897
106.8	2234.4	0	0	0.320152	106.8	3549.35	712.663	0.290089	0.0170017	0.840749		106.2	2332.27	634.069	0.336256	0.0328053	106.2	2398.2	628.339	0.0188231	0.0101241	0.472982	0.744552	4730.47	1262.41	41.277	6.78351	21.5115	29.6838	233.407	155.687
107.4	2247.93	0	0	0.312589	107.4	3571.87	721.515	0.287639	0.0163084	0.842542		106.8	2347.94	651.167	0.344111	0.0298855	106.8	2398.2	633.087	0.0173573	0.0101345	0.466123	0.75095	4746.13	1284.25	41.4176	6.86106	21.6125	29.8487	234.621	156.477
108	2262.02	0	0	0.304254	108	3594.29	729.968	0.285229	0.0156659	0.84387		107.4	2364.27	668.063	0.351881	0.0271335	107.4	2398.2	636.956	0.0159778	0.0101486	0.460124	0.758181	4762.47	1305.02	41.5574	6.93868	21.7129	30.0134	235.831	157.265
108.6	2277.03	0	0	0.295096	108.6	3616.61	738.408	0.282824	0.0150402	0.845773		108	2381.64	686.127	0.361748	0.0245712	108	2398.2	640.491	0.0146876	0.0101627	0.454251	0.76775	4779.84	1326.62	41.6964	7.01634	21.8129	30.1783	237.042	158.051
109.2	2291.23	0	0	0.286531	109.2	3638.97	746.557	0.280412	0.0144199	0.847604		108.6	2397.97	702.583	0.370867	0.0222094	108.6	2398.2	643.622	0.0135066	0.0101767	0.449134	0.77688	4796.17	1346.2	41.8346	7.09406	21.9125	30.343	238.25	158.836
109.8	2305.2	0	0	0.278496	109.8	3661.15	754.496	0.278081	0.0138269	0.849631		109.2	2413.95	718.081	0.378737	0.0200498	109.2	2398.2	646.652	0.0124258	0.0101907	0.444462	0.784661	4812.15	1364.73	41.972	7.17189	22.0118	30.5078	239.456	159.619
110.4	2318.93	0	0	0.270906	110.4	3683.04	762.662	0.275805	0.0132547	0.851606		109.8	2429.59	732.952	0.385986	0.0180313	109.8	2398.2	649.567	0.0114262	0.0102044	0.440071	0.791758	4827.79	1382.52	42.1085	7.24979	22.1108	30.6725	240.66	160.399
111	2332.49	0	0	0.263689	111	3704.76	771.047	0.273566	0.0127218	0.853973		109.8	2444.98	748.705	0.393524	0.0161672	109.8	2398.2	652.897	0.0105166	0.0102181	0.435279	0.798985	4843.17	1401.6	42.2441	7.32769	22.2095	30.8372	241.863	161.178
111.6	2345.9	0	0	0.256867	111.6	3726.25	778.798	0.271353	0.0122097	0.855058		110.4	2460.14	762.475	0.399628	0.0144862	110.4	2398.2	655.552	0.00970592	0.0102309	0.431544	0.80466	4858.33	1418.03	42.3791	7.40568	22.3077	31.0017	243.064	161.956
112.2	2359.21	0	0	0.250398	112.2	3747.45	786.64	0.269171	0.0117083	0.855931		111	2475.13	776.745	0.406254	0.0129578	111	2398.2	658.411	0.00896799	0.0102399	0.427584	0.810896	4873.33	1435.16	42.5134	7.48375	22.4057	31.1663	244.262	162.732
112.8	2372.3	0	0	0.24429	112.8	3768.24	795.234	0.267037	0.0112074	0.857039		111.6	2489.81	789.261	0.41134	0.011631	111.6	2398.2	660.781	0.00832826	0.0102305	0.424488	0.815554	4888	1450.04	42.647	7.56188	22.5033	31.3307	245.458	163.507
113.4	2385.21	0	0	0.238575	113.4	3788.81	803.092	0.264925	0.0107325	0.857784		112.2	2504.22	800.794	0.41546	0.010472	112.2	2398.2	662.873	0.00776574	0.0102055	0.421828	0.819923	4902.42	1463.67	42.7799	7.64005	22.6005	31.4952	246.653	164.281
114	2397.95	0	0	0.233104	114	3809.22	811.172	0.262862	0.0102818	0.858349		112.8	2518.38	811.577	0.419239	0.00945206	112.8	2398.2	664.755	0.00727611	0.0101728	0.41958	0.823679	4916.58	1476.33	42.912	7.71823	22.6975	31.6596	247.847	165.053
114.6	2410.48	0	0	0.227904	114.6	3829.38	819.026	0.260831	0.00984688	0.859431		113.4	2532.24	821.522	0.422458	0.00856624	113.4	2398.2	666.454	0.0068472	0.0101265	0.417662	0.826647	4930.43	1487.98	43.0435	7.79638	22.7941	31.8241	249.039	165.825
115.2	2422.76	0	0	0.222971	115.2	3849.08	826.595	0.258868	0.00942394	0.86041		114	2545.75	831.106	0.425316	0.0078144	114	2398.2	668.057	0.00647013	0.0100566	0.415808	0.829414	4943.94	1499.16	43.1743	7.87458	22.8903	31.9885	250.229	166.595
115.8	2434.7	0	0	0.218305	115.8	3868.28	833.909	0.256965	0.00899081	0.861393		114.6	2558.82	839.976	0.427926	0.00717417	114.6	2398.2	669.591	0.00613685	0.00997279	0.414408	0.831817	4957.02	1509.57	43.3045	7.95277	22.9863	32.153	251.418	167.364
116.4	2446.45	0	0	0.213841	116.4	3887.18	841.036	0.255123	0.00859462	0.861532		115.2	2571.61	848.527	0.430159	0.00661025	115.2	2398.2	670.998	0.00583819	0.0098736	0.412915	0.833996	4969.81	1519.52	43.4342	8.03099	23.082	32.3175	252.604	168.133
117	2457.5	0	0	0.209825	117	3904.61	847.755	0.253487	0.00825903	0.862157		115.8	2583.59	855.956	0.43183	0.00616202	115.8	2398.2	672.334	0.00558872	0.00976508	0.411964	0.835742	4981.79	1528.29	43.5632	8.10925	23.1772	32.4818	253.788	168.901
117.6	2469.49	0	0	0.205487	117.6	3923.16	855.34	0.251707	0.00787199	0.863131		116.4	2596.61	864.247	0.433424	0.00574474	116.4	2398.2	673.934	0.00533789	0.00964078	0.4109	0.83768	4994.81	1538.18	43.6919	8.18764	23.2721	32.6464	254.971	169.67
118.2	2481.94	0	0	0.201038	118.2	3942.56	863.816	0.249913	0.00747582	0.864039		117	2610.16	872.221	0.434559	0.00533535	117	2398.2	675.447	0.00508648	0.00947875	0.410172	0.839232	5008.36	1547.67	43.8201	8.26614	23.3666	32.8109	256.153	170.438
118.8	2494.75	0	0	0.196536	118.8	3962.38	873.047	0.248134	0.00709848	0.863773		117.6	2624.14	880.776	0.435789	0.00495773	117.6	2398.2	677.197	0.00483769	0.00930098	0.409258	0.840831	5022.33	1557.97	43.9478	8.34472	23.4608	32.9755	257.332	171.205
119.4	2507.85	0	0	0.191982	119.4	3982.75	883.316	0.246355	0.00671216	0.863739		118.2	2638.46	889.291	0.436686	0.00461422	118.2	2398.2	679.009	0.00460116	0.00910221	0.408545	0.842288	5036.66	1568.3	44.0749	8.42338	23.5546	33.1399	258.509	171.971
120	2521.13	0	0	0.187411	120	4003.83	894.381	0.244626	0.00631019	0.862857		118.8	2653	897.607	0.437246	0.00430435	118.8	2398.2	680.585	0.00437095	0.00888564	0.407836	0.843152	5051.2	1578.19	44.2014	8.50217	23.6482	33.3047	259.685	172.736
120.6	2534.52	0	0	0.182857	120.6	4025.72	906.573	0.242943	0.00584244	0.861219		119.4	2667.67	906.087	0.437624	0.00402508	119.4	2398.2	682.361	0.00415856	0.00866941	0.407475	0.84415	5065.87	1588.45	44.3274	8.58116	23.7415	33.4695	260.86	173.5
121.2	2548.01	0	0	0.178307	121.2	4048.12	919.259	0.241373	0.00535603	0.859158		120	2682.46	914.698	0.437879	0.00376867	120	2398.2	684.163	0.00396354	0.00845504	0.4068	0.844585	5080.66	1598.86	44.4527	8.66031	23.8347	33.6348	262.036	174.263
121.8	2561.56	0	0	0.173755	121.8	4070.84	932.86	0.239978	0.00487962	0.856749		120.6	2697.31	922.945	0.438022	0.00352873	120.6	2398.2	686.016	0.00376556	0.00819997	0.406561	0.845424	5095.51	1608.96	44.5773	8.73945	23.9275	33.8004	263.211	175.023
122.4	2575.13	0	0	0.169209	122.4	4093.91	947.466	0.238778	0.00441775	0.853792		121.2	2712.19	930.762	0.437949	0.0033035	121.2	2398.2	687.522	0.00357578	0.00795038	0.406446	0.845789	5110.38	1618.28	44.7013	8.81883	24.0202	33.9662	264.387	175.782
123	2588.79	0	0	0.164639	123	4117.41	964.234	0.237766	0.003971	0.850571		121.8	2727.18	938.699	0.43823	0.00308654	121.8	2398.2	689.037	0.00339308	0.00769584	0.406402	0.846699	5125.37	1627.74	44.8249	8.89844	24.1125	34.1324	265.561	176.542
123.6	2602.52	0	0	0.160072	123.6	4141.3	980.801	0.236996	0.00353714	0.846875		122.4	2742.24	946.679	0.438691	0.00288305	122.4	2398.2	690.525	0.00320807	0.00742543	0.406208	0.847879	5140.43	1637.2	44.948	8.9782	24.2044	34.2989	266.735	177.301
124.2	2616.15	0	0	0.155559	124.2	4165.54	998.979	0.23646	0.00313305	0.842004		123	2757.19	954.277	0.438723	0.00269896	123	2398.2	691.829	0.00304072	0.00716723	0.406064	0.848203	5155.39	1646.11	45.0706	9.05808	24.2961	34.4657	267.908	178.059
124.8	2629.79	0	0	0.151058	124.8	4190.25	1018	0.236163	0.00273255	0.838046		123.6	2772.15	961.838	0.438915	0.00251875	123.6	2398.2	693.141	0.00287143	0.00690953	0.406217	0.848925	5170.34	1654.98	45.1926	9.13815	24.3872	34.6325	269.08	178.816
125.4	2643.44	0	0	0.146556	125.4	4215.65	1038.56	0.236064	0.00233547	0.832162		124.2	2787.12	969.323	0.439053	0.0023389	124.2	2398.2	694.357	0.00270539	0.00665116	0.406045	0.849282	5185.32	1663.68	45.314	9.21812	24.478	34.7996	270.252	179.573
126	2657.07	0	0	0.142054	126	4242.51	1059.37	0.236025	0.00194374	0.828521		124.8	2802.06	976.843	0.439183	0.00216832	124.8	2398.2	695.525	0.00254191	0.00638993	0.405797	0.849769	5200.26	1672.37	45.4349	9.29812	24.5684	34.9668	271.421	180.329
126.6	2670.74	0.0167209	2.84188e-05	0.137518	126.6	4270.54	1079.98	0.235994	0.00160065	0.824906		125.4	2817.03	984.356	0.439461	0.00201038	125.4	2398.2	696.686	0.00239697	0.00614495	0.405798	0.8501	5215.23	1681.04	45.5551	9.37794	24.6584	35.1341	272.589	181.084
127.2	2684.45	0.233773	0.000397863	0.132951	127.2	4296.51	1099.41	0.235977	0.00129821	0.821265		126	2832.03	991.978	0.439356	0.00186017	126	2398.2	697.964	0.00225462	0.00591613	0.40565	0.850058	5230.22	1689.94	45.6749	9.45782	24.7479	35.3015	273.756	181.84
127.8	2698.1	1.07088	0.0018188	0.128371	127.8	4322.27	1118.84	0.235942	0.00100374	0.817402		126.6	2846.95	999.34	0.439238	0.00171688	126.6	2398.2	699.234	0.00211555	0.00566371	0.405734	0.850119	5245.14	1698.57	45.7941	9.53759	24.8369	35.4686	274.919	182.594
128.4	2711.81	2.21577	0.00375128	0.123733	128.4	4347.9	1138.09	0.235819	0.00071414	0.813043		127.2	2861.9	1007.28	0.439506	0.00156952	127.2	2398.2	700.676	0.00197989	0.00542842	0.405439	0.85063	5260.1	1707.96	45.9126	9.61719	24.9256	35.6357	276.08	183.347
129	2725.46	4.27093	0.00721837	0.119063	129	4372.45	1156.95	0.235611	0.000464125	0.8085		127.8	2876.78	1014.79	0.439481	0.00142457	127.8	2398.2	701.838	0.0018529	0.00518394	0.405225	0.850611	5274.97	1716.63	46.0305	9.6966	25.0137	35.8025	277.237	184.1
129.6	2739.03	7.60951	0.0128737	0.114369	129.6	4396.06	1174.05	0.235321	0.000303173	0.804773		128.4	2891.54	1022.19	0.439315	0.00129654	128.4	2398.2	703.021	0.00172961	0.00495407	0.404911	0.850487	5289.74	1725.21	46.1479	9.77602	25.1012	35.969	278.39	184.852
130.2	2752.46	12.8213	0.0217119	0.109676	130.2	4418.95	1190.52	0.234949	0.000192172	0.800687		129	2906.12	1029.75	0.439321	0.00118131	129	2398.2	704.348	0.00161738	0.00473535	0.404592	0.849872	5304.32	1734.1	46.2644	9.85522	25.1883	36.1351	279.54	185.602
130.8	2765.62	19.485	0.0329942	0.105024	130.8	4441.44	1206.71	0.234512	9.95726e-05	0.796484		129.6	2920.39	1037.38	0.439355	0.00106721	129.6	2398.2	705.657	0.00151095	0.00453484	0.404305	0.849661	5318.59	1743.03	46.3803	9.93441	25.2747	36.3005	280.683	186.35
131.4	2778.52	27.3995	0.0463794	0.100456	131.4	4463.3	1222.09	0.234036	4.66649e-05	0.791589		130.2	2934.34	1044.74	0.439386	0.000959054	130.2	2398.2	706.887	0.00141309	0.0043565	0.403977	0.849366	5332.53	1751.62	46.4957	10.0137	25.3607	36.4657	281.821	187.099
132	2791.22	35.4452	0.0599051	0.095937	132	4484.54	1236.02	0.233516	1.56079e-05	0.78718		130.8	2948.04	1051.95	0.439402	0.00085948	130.8	2398.2	708.044	0.00132389	0.00419638	0.403563	0.848799	5346.24	1760	46.6103	10.0929	25.4461	36.6302	282.954	187.845
132.6	2803.67	45.9846	0.0774848	0.0914794	132.6	4505.02	1249.45	0.232991	4.89804e-06	0.782136		131.4	2961.44	1059.03	0.439398	0.000768766	131.4	2398.2	709.21	0.00124102	0.00404036	0.403305	0.848613	5359.63	1768.24	46.7243	10.1723	25.5309	36.7942	284.083	188.59
133.2	2815.9	61.1411	0.102998	0.0870676	133.2	4525.01	1261.74	0.232461	6.41172e-07	0.777511		132	2974.56	1066.07	0.439038	0.000689211	132	2398.2	710.373	0.00116657	0.0039036	0.402884	0.847867	5372.75	1776.44	46.8376	10.2516	25.6151	36.9576	285.205	189.334
133.8	2827.83	84.3831	0.142321	0.0827233	133.8	4544.45	1273.14	0.231943	2.98788e-33	0.773249		132.6	2987.32	1073.1	0.438697	0.00061822	132.6	2398.2	711.605	0.00109802	0.00377616	0.402554	0.847316	5385.52	1784.71	46.9504	10.3313	25.6988	37.1206	286.323	190.076
134.4	2839.47	112.696	0.190135	0.0785007	134.4	4563.08	1283.03	0.231437	8.00279e-33	0.770003		133.2	2999.72	1079.73	0.438063	0.000549843	133.2	2398.2	712.808	0.00103877	0.00366442	0.40232	0.846922	5397.92	1792.54	47.0626	10.4111	25.7819	37.2832	287.434	190.818
135	2850.36	146.138	0.246584	0.0746355	135	4580.28	1291.68	0.230963	2.38707e-32	0.767191		133.8	3011.29	1086.05	0.437682	0.000486194	133.8	2398.2	713.833	0.000987504	0.00357005	0.401891	0.846226	5409.49	1799.88	47.1683	10.4869	25.8604	37.4357	288.503	191.531
135.6	2862.01	183.518	0.309318	0.0705126	135.6	4598.81	1301.19	0.23042	8.41551e-33	0.764113		134.4	3023.69	1093.83	0.437265	0.000412755	134.4	2398.2	715.322	0.000935977	0.00346626	0.401318	0.844805	5421.89	1809.16	47.2797	10.5672	25.9432	37.5982	289.611	192.273
136.2	2874.02	221.114	0.372006	0.0664564	136.2	4617.68	1311.13	0.229816	5.38542e-41	0.760759		135	3036.5	1102.03	0.436427	0.000338668	135	2398.2	716.905	0.000891385	0.00337437	0.400434	0.843212	5434.69	1818.94	47.3911	10.6477	26.0259	37.7611	290.721	193.017
136.8	2886.33	260.413	0.436836	0.0624865	136.8	4637.06	1321.36	0.229143	1.67374e-40	0.757319		135.6	3049.65	1110.37	0.435738	0.000272725	135.6	2398.2	718.464	0.000848478	0.00328073	0.399673	0.841437	5447.84	1828.84	47.5023	10.7283	26.1088	37.9249	291.834	193.762
137.4	2899.04	293.485	0.489641	0.0586395	137.4	4657.07	1331.84	0.22841	4.67508e-40	0.753909		136.2	3063.22	1118.96	0.435253	0.000208325	136.2	2398.2	719.879	0.000814	0.00320457	0.398933	0.839681	5461.42	1838.84	47.6136	10.8094	26.1919	38.0891	292.948	194.51
138	2912.06	319.585	0.529709	0.0549997	138	4677.42	1342.35	0.227637	1.16849e-39	0.750579		136.8	3077.12	1127.61	0.434769	0.000148835	136.8	2398.2	721.27	0.000784713	0.0031486	0.398105	0.837895	5475.32	1848.88	47.7248	10.8905	26.2754	38.2541	294.064	195.259
138.6	2925.29	340.606	0.560927	0.0516001	138.6	4698.21	1353.19	0.226801	2.64839e-39	0.747101		137.4	3091.25	1136.34	0.434229	9.56201e-05	137.4	2398.2	722.385	0.000761911	0.00310653	0.397353	0.836349	5489.45	1858.72	47.8359	10.9718	26.3593	38.4199	295.183	196.011
139.2	2938.87	360.763	0.589861	0.0482874	139.2	4719.57	1364.16	0.225917	5.52935e-39	0.743671		138	3105.72	1145.83	0.433534	5.68488e-05	138	2398.2	723.773	0.000745018	0.00307302	0.396452	0.834185	5503.91	1869.6	47.9471	11.0534	26.4436	38.5864	296.306	196.765
139.8	2952.52	379.435	0.615642	0.0451185	139.8	4741.45	1375.75	0.225001	1.07805e-38	0.73983		138.6	3120.24	1155.46	0.432697	3.08905e-05	138.6	2398.2	725.129	0.000732363	0.00304901	0.395515	0.832057	5518.44	1880.59	48.0585	11.1353	26.5282	38.7536	297.431	197.521
140.4	2966.41	397.145	0.63869	0.0420372	140.4	4763.6	1387.36	0.224049	1.98465e-38	0.736091		139.2	3134.96	1165.41	0.432067	1.09072e-05	139.2	2398.2	726.337	0.000725086	0.00303362	0.394523	0.82977	5533.15	1891.75	48.1696	11.2172	26.6131	38.9215	298.557	198.278
141	2980.52	416.258	0.663592	0.0390923	141	4786.13	1399.59	0.223055	3.48052e-38	0.731895		139.8	3149.86	1175.55	0.430941	4.82249e-06	139.8	2398.2	727.402	0.000720758	0.00302468	0.393575	0.827669	5548.06	1902.95	48.281	11.2996	26.6983	39.0902	299.686	199.038
141.6	2995.2	434.185	0.685511	0.036231	141.6	4808.62	1411.29	0.222039	1.36743e-40	0.728205		140.4	3165.26	1185.64	0.429928	2.41958e-06	140.4	2398.2	728.341	0.000719162	0.00302008	0.392722	0.825881	5563.46	1913.99	48.3924	11.3822	26.7836	39.2598	300.817	199.801
142.2	3010.06	452.576	0.70748	0.0335509	142.2	4831.43	1423.15	0.220991	3.66239e-38	0.724491		141	3180.79	1196.13	0.42889	9.78244e-07	141	2398.2	729.222	0.000719721	0.00302055	0.391748	0.823815	5578.99	1925.35	48.5037	11.4648	26.8693	39.4305	301.953	200.565
142.8	3025.43	469.926	0.726325	0.0309352	142.8	4854.45	1435.13	0.219911	0	0.720755		141.6	3196.78	1206.95	0.427812	2.32138e-07	141.6	2398.2	730.072	0.00072087	0.00302261	0.390786	0.82174	5594.97	1937.03	48.6152	11.5479	26.9551	39.6021	303.09	201.332
143.4	3040.95	487.717	0.745242	0.0285116	143.4	4877.57	1447.7	0.218825	0	0.716554		142.2	3212.82	1218.15	0.426645	2.3189e-07	142.2	2398.2	730.973	0.000722032	0.00302497	0.389742	0.819527	5611.02	1949.12	48.7269	11.6312	27.041	39.7745	304.23	202.102
144	3057.17	505.614	0.762731	0.0260032	144	4900.56	1459.96	0.217753	0	0.712664		142.8	3229.51	1230.06	0.425382	1.45662e-07	142.8	2398.2	731.959	0.000723204	0.00302735	0.388613	0.817132	5627.71	1962.02	48.8387	11.7147	27.1272	39.9481	305.374	202.873
144.6	3074.42	527.443	0.78597	0.0228681	144.6	4923.43	1472.01	0.216685	1.57785e-37	0.708977		143.4	3247.24	1242.56	0.424131	1.45705e-07	143.4	2398.2	732.971	0.000724391	0.00302976	0.387494	0.81476	5645.44	1975.53	48.9505	11.7986	27.2136	40.1228	306.522	203.647
145.2	3090.64	544.965	0.80183	0.0207514	145.2	4946.4	1484.54	0.215616	7.56203e-128	0.704954		144	3263.94	1254.12	0.423009	7.07515e-21	144	2398.2	733.909	0.000725589	0.00303219	0.386491	0.812633	5662.13	1988.03	49.0623	11.8827	27.3001	40.2983	307.672	204.423
145.8	3106.43	560.455	0.81414	0.0190206	145.8	4969.16	1497.1	0.214582	7.66164e-126	0.700892																49.1743	11.9672	27.3869	40.475	308.826	205.201
146.4	3121.8	573.732	0.823919	0.0175564	146.4	4991.63	1509.21	0.213579	8.40522e-125	0.697184																49.2863	12.0522	27.4739	40.6528	309.983	205.981
147	3136.85	586.369	0.833338	0.0163013	147	5013.91	1521.59	0.212607	1.05211e-57	0.693266																49.3985	12.1376	27.561	40.8317	311.143	206.764
147.6	3151.59	597.782	0.840612	0.0152182	147.6	5035.98	1534.3	0.21166	4.48006e-57	0.689077																49.5107	12.2233	27.6483	41.0115	312.306	207.548
148.2	3166.11	608.525	0.847402	0.0142639	148.2	5057.71	1546.24	0.210744	1.4037e-56	0.68552																49.6229	12.3094	27.7355	41.1921	313.47	208.335
148.8	3180.28	617.462	0.853008	0.0134271	148.8	5078.99	1557.95	0.20987	3.78985e-56	0.682107																49.7352	12.3959	27.8229	41.3736	314.636	209.123
149.4	3194.14	626.322	0.858405	0.0126695	149.4	5100.05	1570.11	0.209025	0	0.67833																49.8475	12.4827	27.9102	41.556	315.804	209.913
150	3207.72	633.984	0.861842	0.0120031	150	5120.89	1582.11	0.208225	0	0.674686																49.9599	12.5699	27.9979	41.7402	316.979	210.705
150.6	3221	641.322	0.865546	0.0114245	150.6	5141.49	1593.85	0.207465	2.35318e-55	0.671224																50.0722	12.6574	28.0856	41.9254	318.158	211.498
151.2	3233.94	647.802	0.868523	0.0109217	151.2	5161.62	1605.68	0.206768	6.86922e-55	0.667591																50.1845	12.7451	28.1732	42.1115	319.337	212.294
151.8	3246.47	653.796	0.870978	0.0104968	151.8	5181.2	1617.06	0.206129	0	0.664214																50.2969	12.833	28.2608	42.2985	320.519	213.09
152.4	3258.71	659.061	0.872853	0.0101059	152.4	5200.41	1628.4	0.20555	4.7267e-99	0.660783																50.4091	12.9212	28.3484	42.4863	321.702	213.889
153	3270.22	664.183	0.874927	0.0097906	153	5218.09	1638.73	0.205039	4.25726e-98	0.657649																50.5216	13.0099	28.436	42.675	322.887	214.691
153.6	3282.64	669.211	0.876631	0.0094829	153.6	5236.96	1650.28	0.204488	1.12553e-107	0.654211																50.634	13.099	28.5236	42.8643	324.073	215.494
154.2	3295.56	674.528	0.878667	0.00917454	154.2	5256.74	1663.41	0.203918	4.71186e-107	0.6501																50.7464	13.1884	28.6113	43.054	325.259	216.299
154.8	3308.82	679.883	0.880106	0.00886642	154.8	5276.95	1676.93	0.203331	1.79856e-105	0.64609																50.8586	13.2782	28.6988	43.2442	326.443	217.104
155.4	3322.38	685.117	0.881248	0.00855379	155.4	5297.78	1691.71	0.202727	1.11349e-103	0.641617																50.9707	13.3684	28.7864	43.435	327.628	217.912
156	3336.14	690.187	0.882578	0.00826037	156	5319.31	1707.66	0.202121	2.72172e-103	0.636831																51.0826	13.4587	28.874	43.6264	328.813	218.719
156.6	3349.98	695.182	0.883925	0.00797857	156.6	5341.7	1724.06	0.201527	9.1551e-105	0.632278																51.1945	13.5494	28.9615	43.8185	330	219.529
157.2	3363.91	700.047	0.885288	0.00771013	157.2	5364.68	1741.9	0.200961	5.6015e-132	0.627244																51.3064	13.6405	29.0491	44.0114	331.189	220.341
157.8	3377.88	704.848	0.886437	0.00745636	157.8	5387.97	1760.23	0.200449	1.7151e-91	0.622379																51.4181	13.7317	29.1367	44.205	332.378	221.154
158.4	3391.85	709.718	0.887669	0.00721586	158.4	5411.6	1779.63	0.199994	8.72736e-85	0.617324																51.5299	13.8234	29.2242	44.3993	333.569	221.97
159	3405.9	714.159	0.888783	0.00697599	159	5435.64	1799.2	0.199609	2.63606e-87	0.612665																51.6416	13.9151	29.3118	44.5945	334.762	222.787
159.6	3420.02	718.269	0.889505	0.00673732	159.6	5460.05	1818.71	0.199311	7.00202e-86	0.608503																51.7531	14.0072	29.399	44.7902	335.955	223.605
160.2	3434.01	722.676	0.8908	0.00651029	160.2	5484.78	1838.73	0.199107	1.01743e-84	0.604429																51.8645	14.0996	29.4864	44.987	337.151	224.424
160.8	3448.01	726.649	0.891284	0.00628826	160.8	5509.9	1858.33	0.199007	1.57448e-84	0.601013																51.9755	14.1921	29.5735	45.1845	338.348	225.242
161.4	3462.02	730.872	0.892691	0.00605977	161.4	5535.61	1878.13	0.198989	1.26326e-83	0.597851																52.0864	14.2852	29.6605	45.383	339.547	226.063
162	3475.97	735.057	0.893993	0.00582984	162	5562.72	1898.45	0.198988	2.34762e-45	0.594957																52.1972	14.3787	29.7476	45.5823	340.748	226.885
162.6	3489.96	739.064	0.89489	0.00560329	162.6	5591.11	1919.1	0.198988	5.91563e-144	0.592334																52.3077	14.4723	29.8345	45.7823	341.948	227.705
163.2	3503.99	743.106	0.895892	0.0053833	163.2	5617.41	1938.08	0.198987	7.0758e-120	0.589925																52.4182	14.5666	29.9217	45.9832	343.152	228.528
163.8	3517.99	746.935	0.896515	0.00515912	163.8	5643.52	1957.63	0.19884	3.74527e-117	0.586879																52.5285	14.661	30.0088	46.185	344.356	229.351
164.4	3531.98	750.812	0.8966	0.00492955	164.4	5669.57	1977.4	0.198317	4.21817e-74	0.583353																52.6387	14.7558	30.096	46.3878	345.562	230.175
165	3545.95	754.747	0.897666	0.00468806	165	5694.55	1995.51	0.197466	3.44273e-72	0.58017																52.7489	14.8511	30.1833	46.5917	346.773	231.001
165.6	3559.8	758.771	0.898557	0.00445239	165.6	5718.58	2013.02	0.196356	7.73145e-71	0.576791																52.8591	14.9465	30.2706	46.7963	347.984	231.828
166.2	3573.5	763.02	0.899493	0.00422543	166.2	5741.87	2029.06	0.195005	9.34721e-70	0.573831																52.9695	15.0423	30.3579	47.0018	349.198	232.658
166.8	3586.95	766.992	0.90033	0.0040039	166.8	5764.75	2044.2	0.193481	2.70417e-69	0.571024																53.08	15.1387	30.4454	47.2081	350.414	233.491
167.4	3600.1	771.084	0.901255	0.00378732	167.4	5787	2058.67	0.191857	1.32995e-68	0.568216																53.1902	15.2349	30.5326	47.415	351.629	234.322
168	3613.06	775.24	0.90244	0.00357605	168	5808.61	2072.26	0.190116	2.24584e-68	0.565537																53.3008	15.3318	30.6201	47.623	352.849	235.158
168.6	3625.75	779.482	0.902734	0.00337434	168.6	5829.43	2084.8	0.188352	1.35049e-65	0.563084																53.4111	15.4285	30.7074	47.8315	354.07	235.994
169.2	3638.2	783.65	0.904302	0.00317272	169.2	5849.74	2096.95	0.186556	3.54047e-68	0.560552																53.5214	15.5255	30.7946	48.0407	355.29	236.831
169.8	3650.34	787.982	0.904549	0.00298086	169.8	5869.45	2108.05	0.184779	1.95916e-64	0.558313																53.6315	15.6222	30.8818	48.2505	356.511	237.668
170.4	3662.16	792.173	0.905502	0.00279366	170.4	5888.34	2118.61	0.183048	3.66701e-62	0.55603																53.7416	15.7191	30.9688	48.461	357.733	238.507
171	3673.25	796.234	0.906252	0.0026144	171	5905.56	2127.37	0.181514	9.41393e-61	0.554234																53.8516	15.8159	31.0558	48.673	358.96	239.345
171.6	3685.1	800.813	0.906731	0.00240746	171.6	5924.34	2137.04	0.179752	1.0867e-59	0.552282																53.9616	15.913	31.1425	48.8865	360.189	240.187
172.2	3697.33	806.111	0.907325	0.00219099	172.2	5943.51	2146.76	0.177938	7.8667e-59	0.550388																54.0714	16.0099	31.2292	49.101	361.422	241.027
172.8	3709.88	811.555	0.90763	0.00196782	172.8	5963.22	2157.28	0.176029	4.16886e-58	0.548195																54.1811	16.107	31.3158	49.3169	362.658	241.87
173.4	3722.84	817.573	0.908336	0.001742	173.4	5983.6	2167.53	0.174037	1.7645e-57	0.546268																54.2908	16.2041	31.4024	49.5335	363.894	242.713
174	3736.1	824.758	0.909006	0.00151092	174	6004.34	2178.21	0.172023	6.29883e-57	0.544201																54.4004	16.3015	31.4891	49.7513	365.133	243.558
174.6	3749.61	832.283	0.909426	0.00128396	174.6	6025.55	2189.31	0.169902	1.96698e-56	0.542006																54.51	16.399	31.5756	49.9696	366.372	244.403
175.2	3763.5	840.347	0.909526	0.00106786	175.2	6047.37	2200.71	0.167714	5.51363e-56	0.53977																54.6193	16.4965	31.6621	50.1888	367.613	245.248
175.8	3777.47	849.074	0.909331	0.000861935	175.8	6069.74	2212.63	0.165522	1.32637e-55	0.537385																54.7285	16.5943	31.7487	50.4087	368.856	246.095
176.4	3791.68	858.683	0.908695	0.00068703	176.4	6092.4	2224.39	0.163286	3.15676e-55	0.535145																54.8378	16.6923	31.8349	50.6291	370.098	246.943
177	3806.11	868.787	0.907224	0.00054016	177	6115.47	2236.05	0.161002	6.77932e-55	0.533022																54.9468	16.7906	31.9213	50.8505	371.343	247.791
177.6	3821.08	879.21	0.904233	0.0004432	177.6	6138.5	2248.09	0.158685	7.34666e-92	0.530712																55.0557	16.8888	32.0075	51.0729	372.589	248.64
178.2	3836.25	890.083	0.901179	0.000355605	178.2	6161.88	2260.74	0.156323	0	0.528189																55.1643	16.9871	32.0935	51.2963	373.839	249.488
178.8	3851.92	901.149	0.898619	0.000260757	178.8	6185.48	2272.86	0.153911	0	0.525969																55.2728	17.0856	32.1794	51.5209	375.092	250.337
179.4	3867.77	913.293	0.894702	0.00018307	179.4	6209.18	2284.91	0.151491	0	0.523823																55.3812	17.1841	32.2651	51.7463	376.347	251.186
180	3884.22	926.012	0.890702	0.00012727	180	6232.76	2297.8	0.149093	0	0.521295																55.4893	17.2825	32.3504	51.9729	377.604	252.036
180.6	3901.78	938.231	0.888183	9.08341e-05	180.6	6256.22	2310.3	0.146702	0	0.518961																55.5974	17.3811	32.4355	52.2006	378.865	252.886
181.2	3918.3	949.96	0.884896	5.94557e-05	181.2	6279.79	2323.49	0.144315	0	0.516364																55.7053	17.4797	32.5204	52.4295	380.129	253.737
181.8	3934.43	961.12	0.881002	4.12721e-05	181.8	6303.13	2336.29	0.142012	0	0.513967																55.8131	17.5783	32.605	52.6595	381.394	254.589
182.4	3950.11	972	0.876721	2.73062e-05	182.4	6326.17	2348.75	0.139759	0	0.511706																55.9209	17.6773	32.6895	52.8907	382.663	255.442
183	3965.48	982.337	0.872494	1.7372e-05	183	6349.01	2361.55	0.137543	0	0.509308																56.0284	17.7763	32.7739	53.1231	383.935	256.295
183.6	3980.51	991.535	0.869255	8.8956e-06	183.6	6371.61	2373.87	0.135354	1.04245e-76	0.507125																56.1359	17.8755	32.8579	53.3566	385.209	257.149
184.2	3995.32	999.937	0.866299	4.79108e-06	184.2	6393.86	2386.04	0.133195	0	0.504997																56.2434	17.9752	32.9417	53.5915	386.486	258.003
184.8	4009.75	1008.45	0.862501	3.33745e-06	184.8	6415.61	2398.23	0.131084	0	0.502821																56.3505	18.075	33.025	53.8274	387.764	258.857
185.4	4023.87	1016.35	0.85903	2.15557e-06	185.4	6437.13	2410.17	0.128978	0	0.500751																56.4577	18.1753	33.1083	54.0644	389.045	259.712
186	4037.69	1024.42	0.854963	1.74763e-06	186	6458.41	2422.59	0.126917	0	0.498469																56.5646	18.2756	33.191	54.3025	390.328	260.567
186.6	4051.19	1031.79	0.851405	1.33955e-06	186.6	6479.42	2434.72	0.124884	0	0.496306																56.6713	18.3764	33.2735	54.5417	391.613	261.422
187.2	4064.34	1038.93	0.847835	9.45888e-07	187.2	6499.91	2446.87	0.12293	6.43875e-86	0.494085																56.7777	18.4772	33.3556	54.782	392.901	262.276
187.8	4077.04	1045.43	0.84483	5.26351e-07	187.8	6519.81	2457.91	0.121053	0	0.492274																56.8842	18.5782	33.4374	55.0236	394.191	263.131
188.4	4089.46	1051.46	0.84204	2.56072e-07	188.4	6539.3	2469.53	0.119233	0	0.490186																56.9903	18.6794	33.519	55.2664	395.484	263.986
189	4101.09	1057.28	0.839028	3.13284e-08	189	6557.33	2480.1	0.117611	2.96427e-126	0.488322																57.0964	18.7805	33.6003	55.5107	396.78	264.841
189.6	4113.68	1063.43	0.835978	8.95145e-17	189.6	6576.46	2491.82	0.115857	0	0.486314																57.2023	18.8817	33.6811	55.7559	398.078	265.697
190.2	4126.77	1069.64	0.83299	6.10546e-22	190.2	6596.54	2504.84	0.114084	0	0.484107																57.308	18.9828	33.7616	56.0027	399.374	266.552
190.8	4140.23	1076.29	0.829534	2.70497e-18	190.8	6617.09	2518.74	0.112326	5.14741e-150	0.481812																57.4135	19.0841	33.8414	56.2499	400.673	267.408
191.4	4153.99	1082.79	0.826339	3.77537e-21	191.4	6638.26	2534.28	0.110586	1.21978e-141	0.479162																57.519	19.1852	33.921	56.4983	401.974	268.264
192	4167.95	1088.96	0.823535	1.08897e-20	192	6660.17	2550.37	0.108898	2.57317e-136	0.476612																57.6244	19.2866	34.0003	56.7478	403.278	269.121
192.6	4182	1095.08	0.820788	1.34518e-17	192.6	6682.95	2567.65	0.107313	9.37181e-176	0.473966																57.7296	19.388	34.0791	56.9986	404.582	269.978
193.2	4196.15	1101.54	0.817641	4.17656e-17	193.2	6706.32	2585.76	0.105888	3.7617e-177	0.47133																57.8347	19.4896	34.1577	57.2505	405.887	270.835
193.8	4210.33	1107.84	0.814688	8.60193e-20	193.8	6729.98	2604.57	0.104683	0	0.46873																57.9396	19.5911	34.2358	57.5034	407.193	271.692
194.4	4224.53	1113.92	0.811962	8.82947e-20	194.4	6753.97	2624.18	0.10371	0	0.466121																58.0446	19.6929	34.3134	57.7575	408.5	272.551
195	4238.81	1120.21	0.809031	1.25321e-19	195	6778.35	2644.03	0.102977	1.63392e-152	0.463714																58.1493	19.7944	34.3905	58.0128	409.81	273.408
195.6	4253.15	1126.42	0.806195	1.70422e-19	195.6	6803.08	2664.62	0.102535	1.56677e-130	0.461326																58.254	19.8963	34.4672	58.2692	411.12	274.269
196.2	4267.38	1132.4	0.803581	2.25683e-19	196.2	6828.08	2685.08	0.10234	9.20602e-130	0.459229																58.3586	19.9981	34.5434	58.5267	412.432	275.129
196.8	4281.61	1138.33	0.801038	2.91629e-19	196.8	6853.43	2705.51	0.10231	9.48594e-148	0.457357																58.4631	20.0999	34.619	58.7853	413.744	275.989
197.4	4295.86	1144.5	0.79824	3.69223e-19	197.4	6879.37	2726.64	0.102312	1.12877e-128	0.455434																58.5674	20.2017	34.6941	59.045	415.057	276.85
198	4310.05	1150.53	0.795587	4.1141e-19	198	6906.7	2749.2	0.102313	8.67297e-125	0.453361																58.6716	20.3035	34.7687	59.3059	416.371	277.712
198.6	4324.28	1156.66	0.792862	5.04999e-19	198.6	6935.29	2772.57	0.102314	1.3925e-182	0.451307																58.7758	20.4054	34.8428	59.5681	417.686	278.574
199.2	4338.55	1162.83	0.79012	6.11754e-19	199.2	6961.87	2794.44	0.102316	0	0.449341																58.8798	20.5072	34.9163	59.8314	419.002	279.435
199.8	4352.79	1168.82	0.787609	7.32813e-19	199.8	6988.11	2816.07	0.102312	0	0.447364																58.9835	20.6091	34.9895	60.096	420.318	280.297
200.4	4367.02	1175.14	0.784781	8.83028e-19	200.4	7014.39	2837.63	0.102285	2.04382e-171	0.445347																59.0872	20.7109	35.0619	60.3613	421.632	281.158
201	4381.23	1181.19	0.782286	1.05075e-18	201	7039.65	2858.38	0.102217	0	0.44333																59.1907	20.8129	35.134	60.6284	422.949	282.02
201.6	4395.31	1187.68	0.77934	4.2992e-22	201.6	7063.99	2878.48	0.102111	0	0.441287																59.2941	20.9148	35.2056	60.8966	424.266	282.881
202.2	4409.25	1194.09	0.776503	1.0103e-45	202.2	7087.58	2897.85	0.101952	0	0.439285																59.3974	21.0169	35.2764	61.166	425.583	283.743
202.8	4422.93	1200.44	0.77372	1.07268e-44	202.8	7110.8	2916.62	0.101747	0	0.437318																59.5006	21.1189	35.3469	61.4367	426.9	284.605
203.4	4436.31	1206.39	0.771328	6.16765e-44	203.4	7133.36	2935.24	0.101503	0	0.435188																59.6036	21.2209	35.4167	61.7086	428.217	285.467
204	4449.49	1212.62	0.768683	2.55444e-43	204	7155.29	2953.69	0.101223	0	0.432916																59.7066	21.3229	35.4859	61.9818	429.535	286.33
204.6	4462.4	1219.06	0.765822	8.49156e-43	204.6	7176.39	2970.52	0.100933	1.00531e-208	0.430946																59.8092	21.4246	35.5546	62.2556	430.851	287.19
205.2	4475.06	1225.01	0.763446	2.24239e-42	205.2	7196.95	2986.7	0.100637	3.24179e-205	0.429021																59.9118	21.5263	35.6227	62.5312	432.169	288.052
205.8	4487.39	1231.03	0.761003	5.63612e-42	205.8	7216.91	3002.19	0.100349	1.4221e-202	0.427139																60.0145	21.628	35.6902	62.8081	433.487	288.915
206.4	4499.4	1237.03	0.758558	1.19276e-53	206.4	7236.01	3017.36	0.100072	2.1679e-200	0.425148																60.1171	21.7296	35.7571	63.0863	434.806	289.779
207	4510.66	1242.75	0.756227	1.72821e-43	207	7253.53	3030.89	0.0998004	1.64518e-198	0.423341																60.2194	21.831	35.8234	63.3658	436.126	290.642
207.6	4522.71	1249.17	0.753619	8.50924e-53	207.6	7272.56	3045.49	0.0994926	7.51902e-197	0.421498																60.3218	21.9324	35.8891	63.6466	437.446	291.505
208.2	4535.14	1256.06	0.750821	1.98566e-52	208.2	7291.99	3060.64	0.0991352	2.3263e-195	0.419585																60.4241	22.0337	35.9541	63.9287	438.766	292.369
208.8	4547.92	1263.37	0.747901	2.50701e-52	208.8	7312	3076.73	0.0987253	5.26923e-194	0.417503																60.5263	22.135	36.0186	64.2122	440.088	293.233
209.4	4561.11	1270.79	0.745208	1.03155e-53	209.4	7332.69	3092.99	0.0982692	3.82082e-193	0.415491																60.6284	22.2364	36.0827	64.497	441.41	294.097
210	4574.64	1279.03	0.742065	2.44895e-54	210	7353.79	3109.63	0.0977771	1.7576e-193	0.413449																60.7304	22.3378	36.1462	64.7831	442.734	294.961
210.6	4588.41	1287.44	0.739073	1.93207e-74	210.6	7375.37	3127.15	0.0972355	3.70221e-193	0.411227																60.8323	22.4395	36.2091	65.0705	444.057	295.825
211.2	4602.57	1296.66	0.73572	1.92764e-72	211.2	7397.59	3145	0.0966541	5.09125e-197	0.409029																60.934	22.5412	36.2713	65.3591	445.382	296.689
211.8	4616.82	1305.96	0.732625	4.41201e-71	211.8	7420.44	3163.38	0.0960408	1.94619e-193	0.406788																61.0356	22.6432	36.3329	65.649	446.707	297.553
212.4	4631.31	1315.77	0.729451	1.08818e-69	212.4	7443.56	3182.79	0.0953988	3.89274e-193	0.404316																61.1373	22.7455	36.3936	65.9402	448.032	298.417
213	4646.01	1326.08	0.726215	6.50951e-68	213	7467.13	3201.86	0.0947267	8.84981e-202	0.402037																61.2388	22.8481	36.4537	66.2326	449.357	299.282
213.6	4661.26	1336.85	0.723096	3.85563e-69	213.6	7490.69	3221.22	0.0940416	7.8825e-202	0.399705																61.3402	22.9509	36.5131	66.5264	450.684	300.147
214.2	4676.7	1347.97	0.720033	2.18324e-65	214.2	7514.59	3241.02	0.0933378	1.57321e-207	0.397336																61.4415	23.0537	36.5715	66.8214	452.01	301.011
214.8	4692.63	1359.91	0.716747	1.5126e-64	214.8	7538.74	3260.54	0.0926185	0	0.395094																61.5427	23.1568	36.6294	67.1184	453.337	301.875
215.4	4708.7	1371.77	0.713897	3.1409e-79	215.4	7562.99	3280.2	0.091893	1.11211e-210	0.39286																61.6437	23.2598	36.6867	67.4161	454.664	302.738
216	4725.36	1383.47	0.711659	1.34049e-72	216	7587.15	3300.87	0.0911753	0	0.390374																61.7447	23.3631	36.7435	67.7154	455.993	303.603
																										61.8455	23.4664	36.7997	68.0159	457.323	304.468
																										61.9463	23.5698	36.8552	68.3179	458.653	305.333
																										62.0472	23.6736	36.9103	68.6215	459.986	306.2
																										62.1479	23.7775	36.9647	68.9265	461.319	307.067
																										62.2486	23.8816	37.0184	69.2329	462.653	307.935
																										62.3492	23.9859	37.0713	69.5409	463.987	308.802
																										62.4497	24.0903	37.1237	69.8503	465.322	309.67
																										62.5502	24.1949	37.1751	70.1614	466.659	310.539
																										62.6505	24.2995	37.226	70.4738	467.996	311.407
																										62.7508	24.4041	37.2761	70.7876	469.333	312.276
																										62.851	24.5087	37.3255	71.1026	470.672	313.144
																										62.9512	24.6132	37.3742	71.4191	472.012	314.013
																										63.0512	24.7177	37.4221	71.737	473.352	314.882
																										63.1512	24.8221	37.4694	72.0564	474.693	315.751
																										63.2511	24.9264	37.5159	72.3771	476.036	316.621
																										63.351	25.0307	37.5618	72.6992	477.379	317.49
																										63.4506	25.1348	37.607	73.0228	478.724	318.359
																										63.5503	25.2389	37.6515	73.3477	480.07	319.229
																										63.6498	25.3429	37.6951	73.6739	481.415	320.099
																										63.7494	25.4466	37.7377	74.0017	482.761	320.97
																										63.8488	25.5506	37.7796	74.3309	484.108	321.841
																										63.9481	25.6544	37.8207	74.6617	485.456	322.713
																										64.0474	25.7583	37.8612	74.994	486.804	323.586
																										64.1466	25.8622	37.9008	75.3281	488.152	324.459
																										64.2457	25.9662	37.9396	75.6637	489.501	325.332
																										64.3447	26.0702	37.9776	76.0009	490.851	326.205
																										64.4436	26.1743	38.0148	76.3397	492.202	327.078
																										64.5424	26.2785	38.051	76.6801	493.554	327.951
																										64.641	26.3828	38.0864	77.0221	494.907	328.824
																										64.7394	26.4873	38.121	77.3655	496.261	329.696
																										64.8376	26.5918	38.1548	77.7105	497.615	330.568
																										64.9358	26.6963	38.1881	78.0569	498.969	331.439
																										65.0338	26.8009	38.2208	78.4053	500.326	332.311
																										65.1315	26.9053	38.2528	78.7552	501.682	333.181
																										65.2291	27.0097	38.284	79.1061	503.038	334.05
																										65.3266	27.1139	38.3143	79.4585	504.394	334.919
																										65.4238	27.218	38.3438	79.8124	505.751	335.787
																										65.5209	27.3219	38.3723	80.1679	507.108	336.654
																										65.6179	27.4258	38.4001	80.5249	508.466	337.522
																										65.7147	27.5295	38.427	80.8834	509.826	338.388
																										65.8113	27.6331	38.4533	81.2434	511.186	339.254
																										65.9079	27.7369	38.4788	81.6049	512.547	340.121
																										66.0044	27.8406	38.5036	81.9679	513.909	340.987
																										66.1007	27.9444	38.5274	82.3325	515.272	341.853
																										66.197	28.0484	38.5507	82.6986	516.637	342.72
																										66.2931	28.1525	38.573	83.0663	518.003	343.586
																										66.3891	28.2566	38.5945	83.4354	519.369	344.452
																										66.485	28.3607	38.6152	83.806	520.736	345.317
																										66.5808	28.4651	38.635	84.1783	522.104	346.183
																										66.6765	28.5696	38.654	84.5522	523.473	347.049
																										66.7721	28.6741	38.6721	84.9274	524.842	347.914
																										66.8676	28.7788	38.6892	85.3042	526.212	348.78
																										66.963	28.8835	38.7055	85.6823	527.583	349.645
																										67.0582	28.9881	38.721	86.0619	528.954	350.51
																										67.1536	29.0931	38.7356	86.4429	530.327	351.375
																										67.2487	29.1979	38.7494	86.8254	531.701	352.24
																										67.3438	29.3028	38.7622	87.2093	533.077	353.105
																										67.439	29.4079	38.7744	87.595	534.455	353.971
																										67.534	29.513	38.7857	87.9826	535.835	354.837
																										67.629	29.618	38.7961	88.3719	537.218	355.703
																										67.724	29.7231	38.8056	88.7633	538.602	356.57
																										67.8189	29.8282	38.8144	89.1574	539.991	357.437
																										67.9139	29.9332	38.8226	89.5537	541.383	358.305
																										68.0087	30.0382	38.8299	89.9518	542.777	359.173
																										68.1034	30.1433	38.8367	90.3509	544.172	360.041
																										68.1982	30.2486	38.8427	90.7508	545.564	360.91
																										68.2929	30.3538	38.848	91.1515	546.957	361.778
																										68.3875	30.459	38.8528	91.5536	548.351	362.646
																										68.4821	30.5644	38.8569	91.9571	549.745	363.515
																										68.5765	30.6696	38.8605	92.3626	551.143	364.382
																										68.6709	30.7748	38.8637	92.7701	552.544	365.25
																										68.7653	30.8801	38.8666	93.1798	553.948	366.118
																										68.8596	30.9855	38.8691	93.5918	555.356	366.985
																										68.9538	31.0906	38.8713	94.0063	556.767	367.853
																										69.0481	31.1959	38.8732	94.4233	558.183	368.721
																										69.1425	31.3012	38.8749	94.8429	559.603	369.591
																										69.2367	31.4064	38.8765	95.265	561.029	370.459
																										69.3309	31.5116	38.8779	95.6897	562.459	371.328
																										69.4251	31.6168	38.8791	96.1166	563.894	372.197
																										69.5192	31.7218	38.8801	96.5459	565.334	373.065
																										69.6133	31.8269	38.881	96.9775	566.779	373.934
																										69.7073	31.932	38.8816	97.4116	568.229	374.803
																										69.8013	32.037	38.8821	97.8483	569.685	375.671
																										69.8952	32.1418	38.8825	98.2876	571.147	376.539
																										69.989	32.2466	38.8827	98.7303	572.616	377.407
																										70.0827	32.3512	38.8828	99.1755	574.09	378.274
																										70.1764	32.4557	38.8828	99.6238	575.569	379.141
																										70.27	32.5599	38.8828	100.075	577.056	380.006
																										70.3635	32.6641	38.8828	100.529	578.547	380.873
																										70.4571	32.7681	38.8828	100.986	580.043	381.737
																										70.5505	32.8719	38.8828	101.446	581.549	382.602
																										70.6439	32.9757	38.8828	101.909	583.063	383.468
																										70.7373	33.0796	38.8828	102.375	584.584	384.333
																										70.8305	33.1833	38.8828	102.844	586.113	385.197
																										70.924	33.2873	38.8828	103.316	587.649	386.062
																										71.0174	33.3915	38.8828	103.791	589.194	386.928
																										71.1107	33.4958	38.8828	104.268	590.746	387.793
																										71.2042	33.6004	38.8828	104.745	592.3	388.658
																										71.2978	33.7055	38.8828	105.223	593.853	389.525
																										71.3912	33.8105	38.8828	105.701	595.405	390.39
																										71.4847	33.9159	38.8828	106.179	596.958	391.257
																										71.5784	34.0216	38.8828	106.657	598.511	392.125
																										71.6718	34.1271	38.8828	107.134	600.065	392.991
																										71.7654	34.2328	38.8828	107.611	601.62	393.859
																										71.8588	34.3385	38.8828	108.087	603.173	394.726
																										71.9522	34.4439	38.8828	108.561	604.723	395.592
																										72.0457	34.5493	38.8828	109.033	606.264	396.46
																										72.1392	34.6545	38.8828	109.502	607.795	397.328
																										72.2326	34.7595	38.8828	109.967	609.313	398.195
																										72.3261	34.8646	38.8828	110.428	610.818	399.062
																										72.4195	34.9694	38.8828	110.885	612.308	399.929
																										72.513	35.0744	38.8828	111.338	613.783	400.797
																										72.6064	35.1792	38.8828	111.788	615.25	401.665
																										72.6996	35.2839	38.8828	112.235	616.711	402.531
																										72.7929	35.3885	38.8828	112.679	618.168	403.398
																										72.8862	35.4928	38.8828	113.12	619.619	404.265
																										72.9794	35.5972	38.8828	113.559	621.065	405.132
																										73.0728	35.7016	38.8828	113.994	622.508	406.001
																										73.1662	35.8059	38.8828	114.428	623.949	406.87
																										73.2596	35.91	38.8829	114.859	625.389	407.738
																										73.3529	36.0141	38.8831	115.289	626.831	408.607
																										73.4463	36.1182	38.8834	115.716	628.271	409.476
																										73.5396	36.2221	38.8839	116.142	629.711	410.344
																										73.6329	36.3261	38.8847	116.564	631.148	411.212
																										73.7262	36.4301	38.8858	116.985	632.583	412.081
																										73.8194	36.534	38.8873	117.403	634.017	412.948
																										73.9126	36.638	38.8893	117.819	635.452	413.816
																										74.0058	36.742	38.8918	118.234	636.887	414.683
																										74.0989	36.8457	38.8948	118.647	638.319	415.55
																										74.1922	36.9497	38.8987	119.057	639.754	416.418
																										74.2853	37.0534	38.9035	119.467	641.188	417.285
																										74.3784	37.1568	38.909	119.874	642.621	418.151
																										74.4716	37.2604	38.9158	120.281	644.059	419.018
																										74.5647	37.3635	38.9237	120.686	645.499	419.883
																										74.658	37.4666	38.9326	121.09	646.938	420.75
																										74.7513	37.5695	38.9427	121.492	648.378	421.617
																										74.8445	37.6721	38.9541	121.893	649.817	422.483
																										74.938	37.7748	38.9668	122.291	651.256	423.351
																										75.0314	37.8773	38.9808	122.687	652.694	424.218
																										75.1248	37.9796	38.9962	123.081	654.133	425.085
																										75.2184	38.0818	39.0131	123.474	655.574	425.953
																										75.3119	38.1839	39.0314	123.865	657.016	426.82
																										75.4055	38.2858	39.051	124.254	658.46	427.687
																										75.499	38.3875	39.0722	124.641	659.904	428.553
																										75.5926	38.4891	39.0948	125.026	661.349	429.419
																										75.6863	38.5905	39.1188	125.408	662.791	430.286
																										75.78	38.6919	39.1442	125.788	664.233	431.153
																										75.8738	38.7931	39.1713	126.166	665.675	432.021
																										75.9677	38.8944	39.1996	126.541	667.116	432.889
																										76.0617	38.9954	39.2296	126.914	668.556	433.756
																										76.1557	39.0964	39.2607	127.284	669.993	434.624
																										76.2497	39.1972	39.2931	127.652	671.428	435.492
																										76.3437	39.298	39.3266	128.017	672.858	436.359
																										76.4377	39.3987	39.3614	128.379	674.283	437.226
																										76.5319	39.4995	39.3975	128.738	675.702	438.094
																										76.626	39.6003	39.435	129.093	677.117	438.962
																										76.7202	39.7011	39.4736	129.446	678.525	439.829
																										76.8145	39.802	39.5139	129.796	679.931	440.696
																										76.9088	39.9029	39.5554	130.144	681.334	441.563
																										77.0029	40.0037	39.598	130.49	682.734	442.428
																										77.0973	40.1044	39.6419	130.834	684.13	443.294
																										77.1916	40.2049	39.6869	131.175	685.524	444.159
																										77.286	40.3054	39.733	131.515	686.917	445.025
																										77.3804	40.4057	39.7802	131.853	688.307	445.889
																										77.4748	40.5057	39.8287	132.189	689.696	446.752
																										77.5693	40.6055	39.8785	132.523	691.082	447.616
																										77.6637	40.7052	39.9294	132.855	692.465	448.479
																										77.7583	40.8047	39.9814	133.185	693.846	449.342
																										77.8527	40.9039	40.0346	133.513	695.224	450.204
																										77.9471	41.0029	40.0887	133.838	696.597	451.066
																										78.0417	41.1018	40.1442	134.161	697.968	451.928
																										78.1361	41.2002	40.2009	134.481	699.335	452.788
																										78.2306	41.2986	40.259	134.8	700.7	453.648
																										78.3253	41.397	40.3182	135.117	702.062	454.509
																										78.4198	41.4951	40.3785	135.431	703.419	455.369
																										78.5145	41.5932	40.44	135.743	704.774	456.229
																										78.6091	41.6911	40.5025	136.053	706.125	457.088
																										78.7037	41.7888	40.5663	136.361	707.474	457.947
																										78.7984	41.8867	40.6309	136.667	708.819	458.805
																										78.8932	41.9846	40.6969	136.971	710.163	459.664
																										78.9878	42.0823	40.7638	137.273	711.504	460.522
																										79.0824	42.1803	40.8322	137.573	712.842	461.379
																										79.1771	42.2783	40.9013	137.871	714.179	462.236
																										79.2717	42.3761	40.9715	138.168	715.514	463.091
																										79.3664	42.474	41.0428	138.462	716.847	463.946
																										79.4609	42.5718	41.1153	138.754	718.176	464.798
																										79.5554	42.6694	41.1891	139.044	719.505	465.65
																										79.65	42.767	41.2639	139.332	720.831	466.502
																										79.7445	42.8645	41.3402	139.619	722.155	467.353
																										79.839	42.9618	41.4174	139.903	723.477	468.204
																										79.9335	43.0591	41.4961	140.186	724.798	469.054
																										80.0281	43.1563	41.5758	140.467	726.117	469.904
																										80.1226	43.2534	41.6566	140.746	727.435	470.753
																										80.2173	43.3505	41.7383	141.024	728.751	471.603
																										80.3118	43.4475	41.8211	141.3	730.065	472.451
																										80.4064	43.5444	41.9051	141.575	731.38	473.3
																										80.5009	43.6412	41.9904	141.848	732.697	474.147
																										80.5954	43.7379	42.0768	142.12	734.012	474.994
																										80.6896	43.8341	42.1637	142.39	735.324	475.839
																										80.7839	43.9304	42.2522	142.659	736.639	476.684
																										80.8784	44.0266	42.3419	142.928	737.956	477.529
																										80.9727	44.1225	42.4327	143.194	739.272	478.371
																										81.067	44.2184	42.5246	143.46	740.587	479.213
																										81.1614	44.3143	42.6177	143.724	741.903	480.055
																										81.2555	44.4099	42.7115	143.987	743.218	480.894
																										81.3496	44.5053	42.8057	144.248	744.529	481.731
																										81.4437	44.6007	42.9006	144.508	745.838	482.568
																										81.5376	44.6958	42.9958	144.766	747.144	483.402
																										81.6313	44.7906	43.0918	145.023	748.449	484.234
																										81.725	44.8853	43.1884	145.279	749.753	485.065
																										81.8185	44.9796	43.2855	145.533	751.055	485.894
																										81.912	45.074	43.3829	145.786	752.357	486.723
																										82.0055	45.1683	43.4806	146.037	753.657	487.551
																										82.0987	45.2624	43.5789	146.287	754.956	488.377
																										82.192	45.3565	43.677	146.535	756.252	489.202
																										82.2851	45.4506	43.7759	146.782	757.547	490.025
																										82.3781	45.5447	43.8752	147.028	758.841	490.847
																										82.471	45.6389	43.9747	147.272	760.132	491.667
																										82.5639	45.7331	44.075	147.514	761.422	492.488
																										82.6566	45.8273	44.1757	147.755	762.709	493.305
																										82.7493	45.9215	44.2771	147.994	763.994	494.122
																										82.8421	46.0156	44.3793	148.232	765.278	494.938
																										82.935	46.1097	44.4812	148.47	766.557	495.753
																										83.0278	46.2037	44.5844	148.705	767.835	496.568
																										83.1205	46.2973	44.6882	148.938	769.111	497.383
																										83.2132	46.3907	44.7925	149.169	770.384	498.196
																										83.306	46.4837	44.8974	149.399	771.656	499.01
																										83.3988	46.5766	45.0029	149.628	772.927	499.823
																										83.4915	46.6689	45.1091	149.854	774.194	500.634
																										83.5844	46.7611	45.2164	150.08	775.461	501.446
																										83.6772	46.8528	45.3245	150.303	776.727	502.257
																										83.77	46.9443	45.4334	150.526	777.991	503.066
																										83.8628	47.0353	45.5432	150.746	779.255	503.875
																										83.9556	47.1259	45.6534	150.966	780.515	504.683
																										84.0484	47.2161	45.7646	151.184	781.777	505.49
																										84.1412	47.3061	45.8757	151.401	783.035	506.297
																										84.234	47.3958	45.9878	151.616	784.294	507.101
																										84.3267	47.4853	46.1	151.831	785.55	507.905
																										84.4194	47.5747	46.2128	152.044	786.804	508.708
																										84.5121	47.6639	46.326	152.256	788.057	509.51
																										84.6049	47.7534	46.4393	152.466	789.308	510.311
																										84.6976	47.843	46.5532	152.675	790.558	511.111
																										84.7904	47.9328	46.6669	152.883	791.805	511.911
																										84.8831	48.0225	46.7808	153.089	793.05	512.708
																										84.9759	48.1127	46.8946	153.294	794.29	513.506
																										85.0686	48.2026	47.0083	153.497	795.527	514.303
																										85.1615	48.2927	47.1221	153.698	796.761	515.099
																										85.2543	48.3827	47.2361	153.898	797.993	515.894
																										85.3471	48.4726	47.3502	154.096	799.223	516.688
																										85.4397	48.5621	47.4646	154.294	800.451	517.48
																										85.5324	48.6517	47.5792	154.49	801.677	518.27
																										85.625	48.7409	47.6941	154.685	802.9	519.06
																										85.7176	48.83	47.809	154.878	804.121	519.848
																										85.8101	48.9186	47.9242	155.071	805.341	520.634
																										85.9029	49.0073	48.0396	155.263	806.558	521.421
																										85.9956	49.0955	48.1551	155.453	807.772	522.206
																										86.0884	49.1835	48.2708	155.642	808.983	522.991
																										86.1813	49.2712	48.3868	155.831	810.193	523.776
																										86.2743	49.3589	48.5031	156.018	811.401	524.56
																										86.3673	49.4463	48.6197	156.205	812.608	525.344
																										86.4604	49.5336	48.7369	156.391	813.817	526.126
																										86.5534	49.6206	48.8545	156.576	815.026	526.907
																										86.6464	49.7075	48.9729	156.76	816.235	527.687
																										86.7394	49.794	49.0915	156.944	817.444	528.465
																										86.8323	49.8803	49.2106	157.127	818.651	529.242
																										86.9253	49.9663	49.3294	157.309	819.857	530.018
																										87.0182	50.0522	49.4485	157.49	821.061	530.794
																										87.1112	50.1377	49.5673	157.671	822.264	531.567
																										87.2041	50.223	49.686	157.851	823.465	532.34
																										87.2971	50.3081	49.8045	158.03	824.665	533.111
																										87.39	50.3929	49.9229	158.209	825.864	533.881
																										87.4832	50.4776	50.041	158.386	827.06	534.65
																										87.5763	50.5623	50.1592	158.563	828.255	535.419
																										87.6694	50.6466	50.2777	158.739	829.449	536.186
																										87.7626	50.7308	50.3963	158.915	830.643	536.952
																										87.8558	50.8147	50.515	159.09	831.837	537.717
																										87.949	50.8985	50.6337	159.264	833.029	538.48
																										88.0422	50.9821	50.7523	159.438	834.22	539.242
																										88.1354	51.0654	50.8706	159.61	835.409	540.003
																										88.2285	51.1488	50.9889	159.782	836.597	540.762
																										88.3217	51.2319	51.1068	159.953	837.781	541.52
																										88.4148	51.3149	51.2246	160.123	838.963	542.276
																										88.5079	51.3979	51.3423	160.292	840.142	543.031
																										88.6011	51.4807	51.46	160.459	841.319	543.785
																										88.6944	51.5632	51.5777	160.626	842.495	544.538
																										88.7876	51.6456	51.6953	160.792	843.667	545.291
																										88.881	51.7277	51.8133	160.957	844.838	546.042
																										88.9744	51.8098	51.9314	161.12	846.007	546.793
																										89.0677	51.8918	52.0495	161.283	847.174	547.543
																										89.1611	51.9737	52.168	161.444	848.339	548.291
																										89.2545	52.0554	52.2861	161.604	849.5	549.037
																										89.3477	52.137	52.4043	161.764	850.659	549.781
																										89.4409	52.2184	52.522	161.921	851.812	550.524
																										89.534	52.2995	52.6399	162.078	852.966	551.266
																										89.6271	52.3803	52.7574	162.234	854.116	552.006
																										89.7202	52.4608	52.8748	162.388	855.264	552.744
																										89.8132	52.541	52.992	162.541	856.408	553.481
																										89.9063	52.621	53.109	162.694	857.549	554.217
																										89.9995	52.7008	53.2258	162.845	858.688	554.953
																										90.0927	52.7804	53.3423	162.994	859.822	555.688
																										90.1859	52.8598	53.4585	163.143	860.954	556.422
																										90.2792	52.939	53.5745	163.291	862.082	557.155
																										90.3725	53.018	53.6902	163.437	863.209	557.888
																										90.4657	53.0969	53.8054	163.583	864.333	558.617
																										90.559	53.1756	53.9203	163.727	865.454	559.346
																										90.6524	53.2541	54.0349	163.871	866.571	560.074
																										90.7458	53.3324	54.149	164.013	867.684	560.801
																										90.8393	53.4105	54.263	164.154	868.797	561.527
																										90.9329	53.4884	54.3767	164.295	869.906	562.252
																										91.0264	53.5661	54.4902	164.434	871.014	562.974
																										91.12	53.6435	54.6036	164.573	872.12	563.696
																										91.2137	53.7208	54.7167	164.71	873.223	564.416
																										91.3074	53.7978	54.8297	164.847	874.324	565.134
																										91.4011	53.8749	54.9429	164.983	875.424	565.851
																										91.4898	53.948	55.049	165.111	876.48	566.539
																										91.584	54.0247	55.1627	165.246	877.58	567.255
																										91.6788	54.1015	55.2768	165.381	878.684	567.972
																										91.774	54.1785	55.3916	165.517	879.79	568.691
																										91.8699	54.2556	55.5068	165.652	880.899	569.411
																										91.9661	54.3329	55.6225	165.788	882.012	570.131
																										92.0631	54.4105	55.7385	165.924	883.125	570.854
																										92.1606	54.4882	55.8549	166.059	884.242	571.578
																										92.2587	54.5661	55.9716	166.195	885.361	572.303
																										92.3572	54.6441	56.0888	166.331	886.483	573.03
																										92.4563	54.7221	56.2063	166.467	887.607	573.757
																										92.5559	54.8002	56.3242	166.603	888.733	574.486
																										92.656	54.8781	56.4425	166.738	889.86	575.215
																										92.7565	54.956	56.5611	166.874	890.989	575.944
																										92.8576	55.0339	56.6801	167.009	892.119	576.675
																										92.9593	55.1118	56.7993	167.144	893.25	577.408
																										93.0615	55.1898	56.9188	167.279	894.382	578.142
																										93.1643	55.2678	57.0384	167.413	895.514	578.877
																										93.2676	55.3457	57.1583	167.548	896.648	579.613
																										93.3714	55.4236	57.2784	167.682	897.784	580.35
																										93.4758	55.5014	57.3991	167.816	898.923	581.089
																										93.5807	55.5791	57.5199	167.95	900.062	581.829
																										93.6861	55.6566	57.641	168.084	901.2	582.569
																										93.7922	55.734	57.7625	168.217	902.339	583.312
																										93.8988	55.8113	57.8844	168.35	903.478	584.056
																										94.006	55.8884	58.0066	168.483	904.618	584.802
																										94.1135	55.9654	58.129	168.616	905.76	585.547
																										94.2215	56.0423	58.2519	168.749	906.903	586.294
																										94.3302	56.1191	58.3751	168.882	908.048	587.043
																										94.4393	56.1958	58.4986	169.015	909.194	587.793
																										94.549	56.2724	58.6226	169.148	910.344	588.543
																										94.6591	56.3491	58.747	169.282	911.495	589.295
																										94.7699	56.4257	58.8719	169.415	912.647	590.048
																										94.8811	56.5024	58.9975	169.548	913.803	590.802
																										94.9927	56.5792	59.1236	169.681	914.961	591.556
																										95.1048	56.656	59.2503	169.815	916.122	592.311
																										95.2174	56.7329	59.3774	169.948	917.283	593.066
																										95.3305	56.8099	59.5053	170.081	918.448	593.823
																										95.4443	56.887	59.6334	170.215	919.614	594.58
																										95.5587	56.9641	59.7618	170.348	920.781	595.339
																										95.6738	57.0411	59.8905	170.482	921.949	596.099
																										95.7895	57.118	60.0193	170.615	923.117	596.861
																										95.9059	57.1948	60.1483	170.749	924.288	597.623
																										96.0231	57.2716	60.2773	170.882	925.459	598.387
																										96.1409	57.3481	60.4065	171.016	926.633	599.152
																										96.2595	57.4246	60.5357	171.149	927.808	599.919
																										96.3788	57.5009	60.6652	171.283	928.985	600.686
																										96.4987	57.577	60.795	171.416	930.165	601.455
																										96.6195	57.6532	60.9253	171.55	931.347	602.225
																										96.7409	57.7293	61.0561	171.685	932.533	602.996
																										96.8632	57.8054	61.1873	171.819	933.72	603.768
																										96.9861	57.8813	61.3192	171.953	934.911	604.542
																										97.1098	57.9574	61.4514	172.088	936.104	605.316
																										97.2343	58.0334	61.5842	172.223	937.299	606.092
																										97.3597	58.1096	61.7176	172.358	938.497	606.871
																										97.4859	58.1857	61.8514	172.493	939.696	607.65
																										97.6128	58.262	61.9858	172.628	940.898	608.43
																										97.7405	58.3383	62.1204	172.763	942.101	609.212
																										97.8691	58.4145	62.2553	172.898	943.307	609.995
																										97.9984	58.4908	62.3903	173.033	944.513	610.78
																										98.1284	58.5667	62.5256	173.169	945.721	611.565
																										98.2592	58.6426	62.6611	173.304	946.931	612.353
																										98.3907	58.7182	62.7966	173.439	948.142	613.141
																										98.523	58.7935	62.9324	173.575	949.355	613.93
																										98.656	58.8687	63.0684	173.71	950.569	614.721
																										98.7897	58.9435	63.2044	173.845	951.784	615.512
																										98.9242	59.0181	63.3405	173.98	952.999	616.303
																										99.0594	59.0924	63.477	174.116	954.217	617.095
																										99.1953	59.1665	63.6136	174.251	955.436	617.888
																										99.3319	59.2404	63.7503	174.386	956.655	618.681
																										99.4694	59.3142	63.8871	174.52	957.875	619.476
																										99.6077	59.3879	64.0238	174.655	959.096	620.271
																										99.7467	59.4614	64.1603	174.79	960.317	621.068
																										99.8866	59.5346	64.2968	174.924	961.539	621.865
																										100.027	59.6075	64.4332	175.059	962.761	622.664
																										100.169	59.6801	64.5698	175.193	963.985	623.465
																										100.311	59.7524	64.7064	175.327	965.211	624.265
																										100.454	59.8243	64.8432	175.462	966.437	625.064
																										100.597	59.8959	64.9805	175.596	967.665	625.863
																										100.741	59.9672	65.1182	175.73	968.895	626.662
																										100.886	60.038	65.2564	175.864	970.126	627.462
																										101.031	60.1087	65.3953	175.998	971.358	628.263
																										101.177	60.1789	65.5347	176.132	972.591	629.064
																										101.324	60.249	65.6747	176.266	973.827	629.866
																										101.472	60.3187	65.8153	176.4	975.064	630.668
																										101.62	60.3884	65.9566	176.534	976.303	631.471
																										101.769	60.4579	66.0984	176.668	977.543	632.275
																										101.919	60.5273	66.2409	176.802	978.787	633.08
																										102.07	60.5965	66.3839	176.937	980.033	633.886
																										102.222	60.6656	66.5274	177.071	981.28	634.693
																										102.375	60.7344	66.6712	177.206	982.531	635.501
																										102.528	60.8029	66.8155	177.341	983.783	636.31
																										102.682	60.8713	66.9603	177.476	985.036	637.12
																										102.837	60.939	67.1051	177.611	986.292	637.931
																										102.993	61.0063	67.2505	177.746	987.551	638.743
																										103.15	61.0733	67.3963	177.881	988.81	639.556
																										103.308	61.1397	67.5426	178.017	990.072	640.369
																										103.466	61.2059	67.6894	178.152	991.336	641.184
																										103.626	61.2716	67.8368	178.288	992.603	642
																										103.786	61.3371	67.9844	178.423	993.871	642.817
																										103.947	61.4024	68.1321	178.559	995.142	643.636
																										104.109	61.4674	68.2799	178.695	996.415	644.456
																										104.272	61.5322	68.4278	178.831	997.69	645.277
																										104.435	61.5966	68.5756	178.967	998.967	646.099
																										104.599	61.6608	68.7234	179.104	1000.25	646.921
																										104.764	61.7245	68.8711	179.24	1001.53	647.743
																										104.93	61.7877	69.0192	179.376	1002.81	648.565
																										105.096	61.8505	69.1673	179.513	1004.09	649.386
																										105.264	61.9132	69.3158	179.649	1005.38	650.209
																										105.431	61.9753	69.4643	179.786	1006.67	651.029
																										105.599	62.0372	69.6132	179.923	1007.96	651.85
																										105.768	62.0986	69.7624	180.06	1009.26	652.67
																										105.938	62.1596	69.9117	180.197	1010.55	653.491
																										106.109	62.2201	70.0612	180.334	1011.85	654.312
																										106.28	62.2801	70.2108	180.471	1013.15	655.132
																										106.452	62.3393	70.3607	180.608	1014.45	655.952
																										106.624	62.3979	70.5103	180.745	1015.76	656.771
																										106.798	62.456	70.6605	180.882	1017.06	657.591
																										106.973	62.5135	70.8104	181.019	1018.37	658.412
																										107.149	62.5705	70.9606	181.156	1019.68	659.233
																										107.325	62.6267	71.1105	181.293	1020.99	660.054
																										107.503	62.6825	71.2604	181.429	1022.29	660.874
																										107.681	62.7377	71.4105	181.566	1023.6	661.695
																										107.86	62.7924	71.5603	181.703	1024.91	662.516
																										108.04	62.8467	71.7102	181.839	1026.22	663.338
																										108.221	62.9005	71.8605	181.976	1027.54	664.16
																										108.403	62.954	72.0108	182.112	1028.85	664.983
																										108.586	63.0069	72.1615	182.248	1030.17	665.806
																										108.769	63.0594	72.3129	182.384	1031.48	666.63
																										108.954	63.1113	72.4647	182.52	1032.8	667.455
																										109.139	63.1628	72.617	182.655	1034.11	668.28
																										109.325	63.2137	72.7702	182.791	1035.43	669.107
																										109.513	63.2639	72.9239	182.927	1036.75	669.934
																										109.701	63.3134	73.0787	183.062	1038.07	670.762
																										109.89	63.3624	73.2333	183.197	1039.39	671.59
																										110.081	63.4106	73.3884	183.333	1040.71	672.417
																										110.272	63.4582	73.5436	183.468	1042.04	673.246
																										110.464	63.5053	73.699	183.603	1043.36	674.074
																										110.657	63.552	73.8547	183.738	1044.69	674.904
																										110.851	63.5982	74.0105	183.874	1046.02	675.734
																										111.047	63.644	74.1664	184.009	1047.35	676.565
																										111.243	63.6893	74.3229	184.145	1048.69	677.396
																										111.44	63.7339	74.4793	184.28	1050.02	678.228
																										111.639	63.778	74.6357	184.416	1051.36	679.06
																										111.838	63.8215	74.7923	184.551	1052.69	679.892
																										112.039	63.8643	74.9492	184.687	1054.03	680.725
																										112.24	63.9065	75.1061	184.823	1055.37	681.558
																										112.443	63.948	75.2633	184.958	1056.71	682.391
																										112.646	63.9889	75.4205	185.094	1058.05	683.225
																										112.851	64.0291	75.5777	185.23	1059.4	684.06
																										113.057	64.0687	75.7349	185.365	1060.74	684.895
																										113.264	64.1077	75.8922	185.501	1062.08	685.732
																										113.473	64.146	76.0495	185.636	1063.42	686.568
																										113.682	64.1836	76.2072	185.772	1064.77	687.405
																										113.893	64.2207	76.365	185.907	1066.11	688.245
																										114.105	64.2573	76.523	186.042	1067.45	689.086
																										114.319	64.2932	76.6811	186.177	1068.8	689.928
																										114.534	64.3287	76.8393	186.312	1070.14	690.773
																										114.751	64.3635	76.9976	186.447	1071.48	691.619
																										114.969	64.3978	77.1559	186.581	1072.82	692.466
																										115.189	64.4313	77.3146	186.716	1074.16	693.315
																										115.411	64.4643	77.4732	186.85	1075.5	694.168
																										115.635	64.4966	77.6318	186.984	1076.83	695.022
																										115.861	64.5282	77.7905	187.118	1078.17	695.88
																										116.088	64.559	77.9496	187.253	1079.51	696.739
																										116.316	64.5892	78.1088	187.387	1080.85	697.6
																										116.546	64.6187	78.2682	187.521	1082.19	698.461
																										116.777	64.6475	78.4279	187.655	1083.53	699.322
																										117.009	64.6756	78.5879	187.789	1084.88	700.182
																										117.241	64.7032	78.7482	187.923	1086.22	701.043
																										117.474	64.7301	78.9085	188.057	1087.56	701.903
																										117.708	64.7565	79.0695	188.192	1088.91	702.76
																										117.943	64.7823	79.2308	188.326	1090.26	703.618
																										118.18	64.8075	79.3921	188.461	1091.61	704.478
																										118.418	64.832	79.5537	188.596	1092.96	705.338
																										118.657	64.8558	79.7152	188.73	1094.31	706.2
																										118.897	64.8788	79.8769	188.865	1095.67	707.062
																										119.138	64.9012	80.0385	189	1097.02	707.924
																										119.381	64.9229	80.2003	189.135	1098.38	708.786
																										119.624	64.944	80.3625	189.27	1099.74	709.651
																										119.869	64.9643	80.525	189.405	1101.1	710.515
																										120.115	64.9841	80.688	189.541	1102.46	711.381
																										120.363	65.0031	80.8513	189.676	1103.82	712.247
																										120.611	65.0214	81.0147	189.812	1105.18	713.115
																										120.861	65.0389	81.1786	189.947	1106.54	713.983
																										121.112	65.0557	81.3426	190.083	1107.9	714.853
																										121.364	65.0718	81.5067	190.218	1109.27	715.724
																										121.618	65.0872	81.6712	190.354	1110.63	716.597
																										121.872	65.1018	81.8357	190.489	1111.99	717.471
																										122.128	65.1158	82.0005	190.625	1113.36	718.347
																										122.385	65.1291	82.1656	190.761	1114.73	719.225
																										122.644	65.1417	82.3307	190.897	1116.09	720.105
																										122.904	65.1537	82.496	191.033	1117.46	720.987
																										123.165	65.165	82.6613	191.169	1118.83	721.872
																										123.427	65.1756	82.8268	191.304	1120.2	722.76
																										123.691	65.1855	82.9926	191.44	1121.57	723.648
																										123.956	65.1949	83.1585	191.576	1122.94	724.539
																										124.222	65.2037	83.3245	191.713	1124.31	725.43
																										124.489	65.2119	83.4906	191.849	1125.68	726.322
																										124.757	65.2196	83.6566	191.985	1127.05	727.213
																										125.026	65.2268	83.8229	192.121	1128.42	728.105
																										125.297	65.2334	83.9891	192.257	1129.79	728.997
																										125.569	65.2395	84.1557	192.393	1131.16	729.889
																										125.842	65.2451	84.3221	192.529	1132.54	730.781
																										126.117	65.2503	84.4883	192.665	1133.91	731.671
																										126.392	65.2549	84.6549	192.802	1135.28	732.561
																										126.669	65.2591	84.8213	192.938	1136.66	733.451
																										126.947	65.263	84.9876	193.074	1138.03	734.341
																										127.226	65.2664	85.1539	193.21	1139.4	735.229
																										127.506	65.2695	85.3199	193.346	1140.77	736.118
																										127.787	65.2722	85.486	193.482	1142.14	737.006
																										128.07	65.2747	85.6517	193.618	1143.51	737.895
																										128.354	65.277	85.8168	193.754	1144.88	738.785
																										128.64	65.279	85.9821	193.89	1146.25	739.677
																										128.927	65.2809	86.1471	194.026	1147.62	740.572
																										129.216	65.2825	86.3119	194.162	1148.99	741.467
																										129.507	65.284	86.4765	194.298	1150.36	742.365
																										129.8	65.2854	86.6408	194.434	1151.73	743.267
																										130.094	65.2865	86.8053	194.569	1153.1	744.17
																										130.39	65.2875	86.9697	194.705	1154.47	745.076
																										130.687	65.2884	87.1336	194.841	1155.84	745.984
																										130.987	65.289	87.2979	194.976	1157.21	746.895
																										131.288	65.2895	87.4622	195.112	1158.58	747.811
																										131.592	65.2898	87.6263	195.247	1159.95	748.731
																										131.897	65.2899	87.7906	195.383	1161.31	749.655
																										132.204	65.2901	87.9548	195.518	1162.68	750.582
																										132.513	65.2901	88.1193	195.653	1164.04	751.515
																										132.824	65.2901	88.2838	195.789	1165.41	752.451
																										133.138	65.2901	88.4484	195.924	1166.77	753.392
																										133.454	65.2901	88.6133	196.059	1168.14	754.339
																										133.772	65.2901	88.778	196.194	1169.5	755.29
																										134.093	65.2901	88.9427	196.328	1170.86	756.251
																										134.416	65.2901	89.1074	196.463	1172.22	757.217
																										134.742	65.2901	89.2721	196.598	1173.58	758.187
																										135.07	65.2901	89.4365	196.733	1174.94	759.162
																										135.399	65.2901	89.6012	196.867	1176.3	760.138
																										135.729	65.2901	89.766	197.002	1177.66	761.116
																										136.06	65.2901	89.9306	197.136	1179.02	762.094
																										136.392	65.2901	90.0951	197.27	1180.38	763.072
																										136.724	65.2901	90.2597	197.405	1181.74	764.052
																										137.055	65.2901	90.4241	197.539	1183.09	765.029
																										137.384	65.2901	90.5885	197.673	1184.45	766.001
																										137.712	65.2901	90.7528	197.808	1185.81	766.966
																										138.037	65.2901	90.9171	197.942	1187.17	767.927
																										138.36	65.2901	91.0815	198.076	1188.53	768.882
																										138.681	65.2901	91.2456	198.211	1189.89	769.829
																										139	65.2901	91.41	198.345	1191.25	770.772
																										139.316	65.2901	91.5744	198.48	1192.62	771.709
																										139.631	65.2901	91.7387	198.615	1193.98	772.641
																										139.943	65.2901	91.9031	198.749	1195.34	773.571
																										140.254	65.2901	92.0679	198.884	1196.71	774.498
																										140.562	65.2901	92.2325	199.019	1198.07	775.423
																										140.87	65.2901	92.3973	199.153	1199.44	776.348
																										141.175	65.2901	92.5622	199.288	1200.8	777.27
																										141.479	65.2901	92.7269	199.422	1202.16	778.192
																										141.781	65.2901	92.8917	199.557	1203.52	779.114
																										142.082	65.2901	93.0566	199.691	1204.88	780.034
																										142.38	65.2901	93.2214	199.826	1206.24	780.952
																										142.677	65.2902	93.386	199.96	1207.6	781.869
																										142.972	65.2905	93.5504	200.094	1208.96	782.785
																										143.266	65.2909	93.7145	200.228	1210.32	783.7
																										143.557	65.2915	93.8783	200.362	1211.67	784.613
																										143.847	65.2924	94.0417	200.496	1213.03	785.525
																										144.135	65.2936	94.2046	200.63	1214.38	786.436
																										144.422	65.295	94.3671	200.764	1215.73	787.347
																										144.707	65.2969	94.5293	200.898	1217.08	788.256
																										144.991	65.299	94.6911	201.032	1218.43	789.163
																										145.273	65.3016	94.8526	201.165	1219.78	790.07
																										145.553	65.3046	95.0138	201.299	1221.13	790.975
																										145.832	65.3081	95.1747	201.433	1222.49	791.879
																										146.11	65.3119	95.3353	201.567	1223.84	792.781
																										146.386	65.3163	95.4958	201.7	1225.19	793.682
																										146.66	65.3212	95.6561	201.834	1226.54	794.581
																										146.933	65.3267	95.8164	201.968	1227.89	795.479
																										147.205	65.3327	95.9765	202.102	1229.24	796.377
																										147.475	65.3394	96.1361	202.236	1230.59	797.273
																										147.743	65.3468	96.2952	202.369	1231.93	798.168
																										148.01	65.3547	96.4543	202.503	1233.28	799.062
																										148.276	65.3633	96.6131	202.636	1234.62	799.955
																										148.54	65.3725	96.7719	202.77	1235.96	800.847
																										148.803	65.3822	96.9306	202.903	1237.3	801.738
																										149.065	65.3927	97.0889	203.036	1238.64	802.628
																										149.326	65.4038	97.2472	203.169	1239.98	803.516
																										149.585	65.4154	97.4052	203.302	1241.31	804.403
																										149.844	65.4276	97.5631	203.435	1242.64	805.289
																										150.101	65.4405	97.7209	203.568	1243.98	806.175
																										150.358	65.454	97.8785	203.701	1245.31	807.059
																										150.613	65.468	98.0358	203.834	1246.64	807.941
																										150.867	65.4827	98.1929	203.967	1247.97	808.823
																										151.12	65.498	98.3498	204.101	1249.31	809.705
																										151.372	65.5137	98.5063	204.234	1250.64	810.584
																										151.623	65.53	98.6629	204.367	1251.97	811.463
																										151.873	65.5468	98.8192	204.5	1253.3	812.342
																										152.122	65.5642	98.9752	204.634	1254.63	813.22
																										152.37	65.5821	99.1311	204.767	1255.96	814.098
																										152.616	65.6006	99.2864	204.9	1257.29	814.976
																										152.862	65.6195	99.4417	205.034	1258.61	815.852
																										153.106	65.6389	99.5967	205.167	1259.94	816.728
																										153.349	65.6588	99.7514	205.3	1261.26	817.603
																										153.59	65.6793	99.9058	205.433	1262.59	818.476
																										153.829	65.7001	100.06	205.566	1263.91	819.347
																										154.068	65.7215	100.214	205.699	1265.23	820.216
																										154.305	65.7435	100.368	205.832	1266.55	821.085
																										154.54	65.7661	100.522	205.966	1267.87	821.954
																										154.775	65.789	100.676	206.099	1269.2	822.821
																										155.008	65.8125	100.83	206.232	1270.52	823.689
																										155.24	65.8368	100.983	206.365	1271.83	824.556
																										155.471	65.8615	101.137	206.498	1273.15	825.421
																										155.701	65.8868	101.291	206.631	1274.47	826.286
																										155.93	65.9129	101.444	206.764	1275.78	827.15
																										156.158	65.9398	101.597	206.896	1277.1	828.015
																										156.385	65.967	101.75	207.029	1278.41	828.878
																										156.61	65.9951	101.903	207.162	1279.72	829.742
																										156.835	66.0238	102.057	207.295	1281.04	830.605
																										157.058	66.053	102.21	207.428	1282.35	831.468
																										157.281	66.0829	102.363	207.56	1283.66	832.331
																										157.502	66.1135	102.516	207.693	1284.98	833.193
																										157.723	66.1447	102.669	207.826	1286.29	834.056
																										157.942	66.1764	102.822	207.959	1287.59	834.918
																										158.16	66.2088	102.974	208.091	1288.9	835.78
																										158.377	66.2418	103.127	208.224	1290.21	836.641
																										158.594	66.2755	103.279	208.357	1291.51	837.503
																										158.809	66.3096	103.431	208.489	1292.82	838.364
																										159.023	66.3443	103.583	208.622	1294.12	839.225
																										159.236	66.3797	103.735	208.754	1295.42	840.085
																										159.448	66.4155	103.887	208.887	1296.72	840.944
																										159.659	66.452	104.039	209.019	1298.02	841.802
																										159.869	66.489	104.191	209.152	1299.32	842.66
																										160.078	66.5266	104.342	209.284	1300.61	843.517
																										160.286	66.5648	104.493	209.417	1301.91	844.373
																										160.493	66.6035	104.644	209.549	1303.2	845.228
																										160.7	66.6427	104.795	209.682	1304.49	846.083
																										160.905	66.6825	104.946	209.814	1305.78	846.937
																										161.11	66.7229	105.096	209.947	1307.06	847.789
																										161.313	66.7636	105.245	210.079	1308.34	848.64
																										161.515	66.805	105.395	210.211	1309.63	849.49
																										161.717	66.8468	105.545	210.344	1310.91	850.339
																										161.917	66.8891	105.695	210.476	1312.19	851.188
																										162.117	66.9318	105.844	210.609	1313.46	852.035
																										162.315	66.975	105.992	210.741	1314.74	852.882
																										162.513	67.0187	106.14	210.874	1316.01	853.727
																										162.709	67.0628	106.288	211.006	1317.28	854.571
																										162.904	67.1073	106.435	211.139	1318.55	855.414
																										163.098	67.1522	106.583	211.272	1319.82	856.256
																										163.292	67.1975	106.73	211.405	1321.09	857.097
																										163.484	67.2432	106.878	211.537	1322.36	857.937
																										163.675	67.2892	107.025	211.67	1323.63	858.776
																										163.865	67.3356	107.172	211.804	1324.9	859.614
																										164.054	67.3823	107.319	211.937	1326.16	860.452
																										164.241	67.4293	107.466	212.07	1327.43	861.289
																										164.428	67.4767	107.613	212.203	1328.69	862.125
																										164.614	67.5244	107.76	212.337	1329.96	862.961
																										164.798	67.5724	107.907	212.47	1331.22	863.796
																										164.981	67.6208	108.055	212.604	1332.48	864.629
																										165.164	67.6694	108.202	212.737	1333.74	865.463
																										165.345	67.7185	108.349	212.871	1335	866.295
																										165.525	67.7678	108.496	213.005	1336.26	867.127
																										165.705	67.8176	108.644	213.139	1337.52	867.958
																										165.884	67.8682	108.792	213.274	1338.78	868.788
																										166.061	67.9187	108.939	213.408	1340.04	869.618
																										166.238	67.9696	109.085	213.542	1341.3	870.447
																										166.414	68.0209	109.231	213.676	1342.56	871.275
																										166.589	68.0726	109.377	213.81	1343.81	872.103
																										166.763	68.1247	109.522	213.944	1345.07	872.929
																										166.936	68.1772	109.668	214.078	1346.32	873.756
																										167.109	68.2301	109.813	214.213	1347.58	874.581
																										167.281	68.2834	109.959	214.347	1348.83	875.406
																										167.453	68.337	110.104	214.482	1350.09	876.229
																										167.623	68.391	110.249	214.617	1351.34	877.052
																										167.793	68.4453	110.395	214.751	1352.6	877.874
																										167.963	68.5	110.539	214.886	1353.85	878.696
																										168.132	68.555	110.684	215.021	1355.1	879.517
																										168.3	68.6103	110.829	215.156	1356.36	880.337
																										168.467	68.6659	110.973	215.292	1357.61	881.155
																										168.634	68.7219	111.117	215.427	1358.86	881.974
																										168.801	68.7782	111.261	215.562	1360.11	882.793
																										168.967	68.8348	111.405	215.698	1361.35	883.611
																										169.132	68.8916	111.549	215.833	1362.6	884.43
																										169.297	68.9487	111.692	215.969	1363.85	885.247
																										169.46	69.0059	111.836	216.105	1365.09	886.062
																										169.623	69.0633	111.98	216.241	1366.34	886.876
																										169.785	69.1208	112.123	216.377	1367.58	887.689
																										169.946	69.1783	112.267	216.513	1368.83	888.501
																										170.106	69.236	112.411	216.65	1370.07	889.312
																										170.266	69.2939	112.555	216.786	1371.32	890.122
																										170.424	69.3518	112.699	216.923	1372.56	890.93
																										170.583	69.4099	112.842	217.06	1373.8	891.737
																										170.74	69.4681	112.985	217.197	1375.04	892.544
																										170.897	69.5266	113.128	217.334	1376.28	893.35
																										171.053	69.5852	113.271	217.471	1377.52	894.155
																										171.209	69.6441	113.414	217.609	1378.76	894.96
																										171.364	69.7032	113.556	217.746	1380	895.765
																										171.519	69.7625	113.698	217.883	1381.23	896.569
																										171.673	69.8219	113.84	218.021	1382.46	897.372
																										171.826	69.8815	113.981	218.158	1383.7	898.174
																										171.979	69.9412	114.122	218.296	1384.93	898.975
																										172.13	70.0009	114.263	218.433	1386.16	899.774
																										172.281	70.0606	114.403	218.571	1387.39	900.572
																										172.431	70.1204	114.542	218.708	1388.61	901.367
																										172.58	70.1803	114.682	218.846	1389.84	902.162
																										172.729	70.2401	114.821	218.983	1391.06	902.956
																										172.876	70.3	114.959	219.12	1392.28	903.748
																										173.024	70.3599	115.097	219.258	1393.49	904.539
																										173.17	70.4198	115.234	219.395	1394.71	905.33
																										173.317	70.4798	115.371	219.532	1395.92	906.119
																										173.462	70.5398	115.508	219.67	1397.13	906.908
																										173.607	70.5998	115.644	219.807	1398.34	907.694
																										173.751	70.6599	115.78	219.945	1399.55	908.479
																										173.894	70.72	115.915	220.082	1400.76	909.261
																										174.037	70.7802	116.05	220.22	1401.96	910.042
																										174.178	70.8404	116.185	220.357	1403.16	910.821
																										174.319	70.9007	116.32	220.495	1404.36	911.598
																										174.46	70.9611	116.454	220.632	1405.56	912.375
																										174.6	71.0215	116.588	220.77	1406.76	913.15
																										174.739	71.0819	116.722	220.908	1407.95	913.924
																										174.877	71.1423	116.855	221.046	1409.15	914.696
																										175.015	71.2027	116.988	221.183	1410.34	915.467
																										175.153	71.2631	117.121	221.321	1411.53	916.238
																										175.29	71.3236	117.254	221.459	1412.72	917.007
																										175.426	71.384	117.386	221.597	1413.9	917.776
																										175.562	71.4445	117.518	221.736	1415.09	918.544
																										175.697	71.505	117.65	221.874	1416.27	919.312
																										175.832	71.5656	117.782	222.012	1417.45	920.081
																										175.967	71.6262	117.913	222.151	1418.63	920.848
																										176.101	71.6868	118.044	222.289	1419.81	921.614
																										176.235	71.7475	118.175	222.428	1420.98	922.379
																										176.368	71.8083	118.305	222.567	1422.16	923.142
																										176.5	71.8692	118.436	222.707	1423.33	923.905
																										176.632	71.9301	118.567	222.847	1424.51	924.666
																										176.763	71.991	118.697	222.987	1425.69	925.425
																										176.894	72.0522	118.827	223.128	1426.86	926.185
																										177.024	72.1134	118.957	223.269	1428.03	926.944
																										177.154	72.1747	119.087	223.41	1429.21	927.702
																										177.284	72.2361	119.216	223.552	1430.38	928.459
																										177.413	72.2975	119.345	223.694	1431.55	929.216
																										177.541	72.3589	119.474	223.836	1432.72	929.973
																										177.669	72.4202	119.602	223.978	1433.89	930.727
																										177.797	72.4816	119.73	224.121	1435.05	931.483
																										177.924	72.5429	119.857	224.263	1436.22	932.237
																										178.05	72.6042	119.984	224.405	1437.38	932.991
																										178.176	72.6653	120.11	224.547	1438.54	933.743
																										178.301	72.7264	120.236	224.689	1439.69	934.495
																										178.426	72.7873	120.361	224.831	1440.84	935.245
																										178.55	72.8482	120.486	224.972	1441.98	935.994
																										178.674	72.9091	120.61	225.113	1443.12	936.742
																										178.797	72.9699	120.734	225.253	1444.25	937.488
																										178.919	73.0308	120.857	225.393	1445.38	938.234
																										179.041	73.0916	120.979	225.533	1446.5	938.977
																										179.162	73.1526	121.1	225.672	1447.62	939.72
																										179.283	73.2137	121.221	225.811	1448.73	940.461
																										179.398	73.2716	121.335	225.942	1449.8	941.177
																										179.518	73.3331	121.455	226.081	1450.91	941.919
																										179.639	73.3949	121.576	226.221	1452.02	942.663
																										179.759	73.4569	121.696	226.361	1453.14	943.408
																										179.879	73.5193	121.817	226.503	1454.25	944.156
																										179.999	73.5819	121.938	226.645	1455.37	944.905
																										180.12	73.6448	122.059	226.788	1456.48	945.657
																										180.24	73.7079	122.182	226.931	1457.61	946.411
																										180.361	73.7714	122.304	227.076	1458.73	947.167
																										180.481	73.835	122.427	227.222	1459.86	947.924
																										180.602	73.899	122.551	227.368	1460.99	948.685
																										180.723	73.9633	122.674	227.515	1462.12	949.447
																										180.843	74.0277	122.798	227.664	1463.25	950.211
																										180.964	74.0925	122.922	227.814	1464.39	950.978
																										181.086	74.1576	123.046	227.964	1465.53	951.748
																										181.207	74.223	123.17	228.116	1466.67	952.52
																										181.329	74.2886	123.295	228.269	1467.82	953.293
																										181.451	74.3545	123.42	228.423	1468.97	954.069
																										181.572	74.4208	123.545	228.579	1470.12	954.847
																										181.695	74.4874	123.67	228.735	1471.28	955.628
																										181.817	74.5544	123.795	228.893	1472.44	956.411
																										181.939	74.6217	123.921	229.052	1473.6	957.195
																										182.062	74.6894	124.046	229.212	1474.77	957.982
																										182.184	74.7574	124.171	229.373	1475.94	958.77
																										182.307	74.8258	124.297	229.534	1477.1	959.561
																										182.43	74.8945	124.423	229.698	1478.28	960.353
																										182.553	74.9635	124.549	229.863	1479.46	961.146
																										182.675	75.0327	124.674	230.029	1480.64	961.941
																										182.798	75.1022	124.8	230.196	1481.82	962.738
																										182.921	75.172	124.926	230.364	1483	963.537
																										183.044	75.2422	125.051	230.533	1484.18	964.339
																										183.167	75.3128	125.177	230.702	1485.37	965.142
																										183.291	75.3837	125.303	230.872	1486.56	965.947
																										183.414	75.4551	125.428	231.043	1487.74	966.753
																										183.537	75.5267	125.554	231.215	1488.92	967.56
																										183.66	75.5986	125.68	231.387	1490.11	968.367
																										183.783	75.6709	125.805	231.56	1491.3	969.177
																										183.906	75.7436	125.931	231.734	1492.49	969.99
																										184.029	75.8166	126.056	231.909	1493.68	970.803
																										184.152	75.8899	126.181	232.085	1494.87	971.619
																										184.275	75.9633	126.306	232.262	1496.06	972.436
																										184.398	76.0371	126.431	232.439	1497.25	973.254
																										184.521	76.1112	126.555	232.618	1498.45	974.073
																										184.643	76.1854	126.679	232.798	1499.64	974.892
																										184.766	76.2601	126.804	232.979	1500.84	975.713
																										184.888	76.3352	126.928	233.161	1502.04	976.534
																										185.01	76.4104	127.052	233.343	1503.24	977.355
																										185.133	76.4862	127.177	233.527	1504.45	978.178
																										185.255	76.5622	127.302	233.712	1505.65	979.001
																										185.377	76.6387	127.426	233.898	1506.86	979.825
																										185.499	76.7154	127.551	234.086	1508.07	980.651
																										185.621	76.7925	127.676	234.274	1509.28	981.478
																										185.743	76.87	127.801	234.463	1510.49	982.309
																										185.866	76.948	127.926	234.654	1511.71	983.142
																										185.988	77.026	128.051	234.845	1512.92	983.974
																										186.111	77.1046	128.176	235.037	1514.14	984.81
																										186.234	77.1832	128.301	235.231	1515.36	985.645
																										186.356	77.2621	128.426	235.425	1516.58	986.483
																										186.479	77.3409	128.55	235.619	1517.81	987.32
																										186.601	77.42	128.674	235.815	1519.03	988.159
																										186.724	77.499	128.799	236.012	1520.25	988.998
																										186.847	77.5784	128.922	236.211	1521.48	989.839
																										186.969	77.6576	129.046	236.412	1522.72	990.68
																										187.091	77.7372	129.17	236.613	1523.95	991.523
																										187.214	77.8167	129.294	236.816	1525.19	992.366
																										187.336	77.8966	129.418	237.019	1526.43	993.211
																										187.458	77.9766	129.541	237.223	1527.67	994.056
																										187.58	78.0566	129.665	237.429	1528.91	994.902
																										187.702	78.1369	129.789	237.635	1530.15	995.749
																										187.825	78.2174	129.912	237.842	1531.39	996.597
																										187.947	78.2981	130.035	238.05	1532.64	997.446
																										188.068	78.3788	130.158	238.259	1533.88	998.294
																										188.19	78.4597	130.28	238.47	1535.13	999.143
																										188.312	78.5409	130.402	238.682	1536.39	999.992
																										188.433	78.6221	130.524	238.895	1537.64	1000.84
																										188.554	78.7033	130.645	239.109	1538.9	1001.69
																										188.675	78.7848	130.766	239.324	1540.16	1002.54
																										188.796	78.8662	130.886	239.541	1541.42	1003.39
																										188.917	78.9478	131.007	239.759	1542.69	1004.25
																										189.038	79.0297	131.127	239.979	1543.96	1005.1
																										189.159	79.1116	131.247	240.2	1545.23	1005.95
																										189.28	79.1937	131.366	240.422	1546.5	1006.81
																										189.4	79.2761	131.485	240.645	1547.78	1007.66
																										189.521	79.3586	131.604	240.87	1549.06	1008.51
																										189.641	79.4416	131.722	241.096	1550.34	1009.37
																										189.761	79.5247	131.84	241.324	1551.62	1010.23
																										189.881	79.6082	131.957	241.552	1552.91	1011.08
																										190.001	79.6918	132.074	241.782	1554.19	1011.94
																										190.121	79.7756	132.191	242.014	1555.48	1012.79
																										190.24	79.8596	132.307	242.247	1556.78	1013.65
																										190.359	79.9438	132.423	242.481	1558.07	1014.5
																										190.479	80.0279	132.538	242.717	1559.37	1015.36
																										190.598	80.1126	132.653	242.955	1560.66	1016.21
																										190.717	80.1969	132.766	243.193	1561.96	1017.07
																										190.836	80.2812	132.88	243.432	1563.26	1017.93
																										190.955	80.3658	132.993	243.672	1564.57	1018.78
																										191.073	80.4503	133.105	243.914	1565.87	1019.64
																										191.192	80.5351	133.217	244.157	1567.18	1020.5
																										191.31	80.6199	133.328	244.401	1568.48	1021.36
																										191.428	80.705	133.439	244.647	1569.79	1022.21
																										191.547	80.79	133.549	244.894	1571.1	1023.07
																										191.665	80.8753	133.658	245.142	1572.41	1023.93
																										191.783	80.9606	133.766	245.392	1573.72	1024.79
																										191.901	81.046	133.874	245.642	1575.03	1025.66
																										192.019	81.1315	133.98	245.894	1576.35	1026.52
																										192.137	81.217	134.087	246.148	1577.66	1027.38
																										192.254	81.3026	134.192	246.402	1578.97	1028.24
																										192.372	81.3882	134.297	246.659	1580.29	1029.1
																										192.489	81.4738	134.401	246.916	1581.61	1029.96
																										192.607	81.5594	134.505	247.175	1582.92	1030.83
																										192.724	81.6452	134.607	247.435	1584.24	1031.69
																										192.841	81.7311	134.71	247.697	1585.56	1032.55
																										192.958	81.8172	134.811	247.96	1586.87	1033.41
																										193.075	81.9032	134.912	248.225	1588.19	1034.28
																										193.192	81.9894	135.011	248.491	1589.51	1035.14
																										193.308	82.0755	135.11	248.759	1590.82	1036
																										193.425	82.1614	135.209	249.027	1592.14	1036.86
																										193.541	82.2475	135.306	249.297	1593.46	1037.72
																										193.658	82.3337	135.403	249.569	1594.77	1038.59
																										193.774	82.4197	135.498	249.843	1596.09	1039.45
																										193.891	82.5057	135.593	250.118	1597.41	1040.32
																										194.007	82.5916	135.687	250.394	1598.73	1041.18
																										194.123	82.6774	135.78	250.672	1600.05	1042.04
																										194.239	82.7632	135.873	250.952	1601.37	1042.91
																										194.355	82.8491	135.964	251.232	1602.7	1043.77
																										194.471	82.935	136.055	251.515	1604.02	1044.64
																										194.587	83.021	136.145	251.798	1605.34	1045.5
																										194.703	83.1071	136.234	252.083	1606.67	1046.37
																										194.819	83.1934	136.322	252.369	1607.99	1047.23
																										194.934	83.2799	136.409	252.657	1609.32	1048.1
																										195.05	83.3668	136.495	252.946	1610.64	1048.96
																										195.166	83.4537	136.58	253.237	1611.97	1049.83
																										195.281	83.5409	136.664	253.529	1613.29	1050.69
																										195.396	83.6282	136.747	253.823	1614.62	1051.56
																										195.511	83.7155	136.829	254.119	1615.95	1052.42
																										195.626	83.8032	136.91	254.415	1617.28	1053.29
																										195.742	83.8909	136.991	254.714	1618.61	1054.15
																										195.856	83.9787	137.071	255.014	1619.94	1055.02
																										195.972	84.0668	137.15	255.316	1621.27	1055.89
																										196.087	84.155	137.228	255.619	1622.6	1056.76
																										196.202	84.2435	137.305	255.924	1623.94	1057.62
																										196.317	84.3321	137.382	256.231	1625.27	1058.49
																										196.432	84.4208	137.457	256.539	1626.61	1059.36
																										196.547	84.5097	137.531	256.85	1627.94	1060.23
																										196.662	84.5988	137.604	257.162	1629.28	1061.1
																										196.776	84.6879	137.676	257.475	1630.62	1061.97
																										196.891	84.777	137.747	257.79	1631.96	1062.84
																										197.006	84.8662	137.817	258.107	1633.3	1063.71
																										197.121	84.9553	137.886	258.425	1634.64	1064.58
																										197.235	85.0444	137.954	258.744	1635.98	1065.45
																										197.35	85.1336	138.022	259.066	1637.32	1066.32
																										197.465	85.2227	138.088	259.388	1638.66	1067.19
																										197.579	85.3117	138.153	259.713	1640.01	1068.06
																										197.693	85.4008	138.217	260.039	1641.35	1068.93
																										197.808	85.4899	138.28	260.367	1642.7	1069.8
																										197.922	85.5787	138.342	260.695	1644.04	1070.67
																										198.037	85.6678	138.403	261.026	1645.39	1071.55
																										198.151	85.7568	138.462	261.359	1646.74	1072.42
																										198.265	85.8459	138.521	261.693	1648.09	1073.29
																										198.379	85.935	138.578	262.029	1649.43	1074.17
																										198.493	86.0242	138.634	262.367	1650.78	1075.04
																										198.607	86.1135	138.689	262.706	1652.13	1075.92
																										198.721	86.2028	138.743	263.048	1653.48	1076.79
																										198.835	86.2923	138.795	263.391	1654.84	1077.67
																										198.949	86.3818	138.846	263.735	1656.19	1078.54
																										199.062	86.4714	138.897	264.082	1657.54	1079.41
																										199.175	86.5611	138.946	264.43	1658.9	1080.29
																										199.289	86.6509	138.995	264.78	1660.25	1081.16
																										199.402	86.7407	139.042	265.132	1661.61	1082.03
																										199.515	86.8305	139.089	265.486	1662.96	1082.9
																										199.627	86.9203	139.135	265.841	1664.32	1083.77
																										199.74	87.01	139.179	266.198	1665.68	1084.64
																										199.852	87.0996	139.222	266.556	1667.03	1085.51
																										199.964	87.1892	139.264	266.917	1668.39	1086.38
																										200.077	87.2788	139.305	267.279	1669.75	1087.25
																										200.188	87.3683	139.345	267.643	1671.11	1088.12
																										200.3	87.4578	139.383	268.008	1672.47	1088.99
																										200.412	87.5473	139.421	268.375	1673.83	1089.86
																										200.524	87.6369	139.458	268.744	1675.19	1090.72
																										200.635	87.7266	139.493	269.114	1676.56	1091.59
																										200.747	87.8164	139.528	269.486	1677.92	1092.46
																										200.858	87.9064	139.561	269.86	1679.29	1093.33
																										200.97	87.9964	139.593	270.236	1680.65	1094.2
																										201.081	88.0865	139.624	270.613	1682.02	1095.06
																										201.192	88.1769	139.654	270.992	1683.39	1095.93
																										201.303	88.2674	139.683	271.373	1684.76	1096.8
																										201.414	88.3579	139.71	271.756	1686.13	1097.67
																										201.525	88.4487	139.736	272.141	1687.5	1098.53
																										201.636	88.5395	139.761	272.527	1688.87	1099.4
																										201.747	88.6304	139.785	272.915	1690.24	1100.27
																										201.857	88.7216	139.807	273.305	1691.61	1101.14
																										201.968	88.8127	139.829	273.697	1692.99	1102
																										202.079	88.9039	139.849	274.09	1694.36	1102.87
																										202.19	88.9953	139.868	274.486	1695.74	1103.74
																										202.3	89.0868	139.886	274.884	1697.12	1104.61
																										202.411	89.1784	139.902	275.283	1698.5	1105.47
																										202.522	89.2701	139.918	275.685	1699.89	1106.34
																										202.632	89.362	139.932	276.091	1701.28	1107.21
																										202.743	89.4538	139.945	276.498	1702.67	1108.08
																										202.853	89.5456	139.957	276.908	1704.07	1108.95
																										202.964	89.6375	139.968	277.319	1705.46	1109.82
																										203.075	89.7297	139.978	277.731	1706.85	1110.7
																										203.185	89.8219	139.987	278.144	1708.25	1111.57
																										203.296	89.9143	139.995	278.559	1709.64	1112.44
																										203.406	90.0068	140.002	278.976	1711.04	1113.31
																										203.517	90.0993	140.009	279.395	1712.44	1114.18
																										203.627	90.1918	140.014	279.817	1713.84	1115.05
																										203.737	90.2846	140.019	280.241	1715.24	1115.92
																										203.848	90.3774	140.024	280.667	1716.65	1116.79
																										203.958	90.4702	140.028	281.097	1718.06	1117.66
																										204.068	90.5632	140.032	281.529	1719.48	1118.53
																										204.179	90.6563	140.035	281.964	1720.9	1119.41
																										204.289	90.7494	140.038	282.402	1722.33	1120.28
																										204.399	90.8425	140.041	282.843	1723.76	1121.15
																										204.51	90.9358	140.043	283.287	1725.2	1122.02
																										204.62	91.029	140.045	283.733	1726.64	1122.89
																										204.73	91.1223	140.046	284.183	1728.09	1123.77
																										204.84	91.2157	140.048	284.636	1729.54	1124.64
																										204.951	91.3091	140.048	285.092	1731	1125.51
																										205.061	91.4026	140.049	285.551	1732.46	1126.38
																										205.171	91.4961	140.049	286.013	1733.93	1127.25
																										205.281	91.5896	140.049	286.479	1735.41	1128.12
																										205.391	91.6831	140.049	286.949	1736.89	1128.99
																										205.5	91.7765	140.049	287.421	1738.38	1129.86
																										205.61	91.87	140.049	287.898	1739.87	1130.74
																										205.72	91.9634	140.049	288.377	1741.37	1131.6
																										205.83	92.0567	140.049	288.86	1742.88	1132.47
																										205.939	92.1502	140.049	289.346	1744.39	1133.34
																										206.049	92.2439	140.049	289.835	1745.91	1134.21
																										206.159	92.3374	140.049	290.329	1747.43	1135.08
																										206.268	92.4313	140.049	290.827	1748.97	1135.95
																										206.378	92.5256	140.049	291.33	1750.51	1136.82
																										206.488	92.62	140.049	291.836	1752.06	1137.69
																										206.597	92.7148	140.049	292.346	1753.62	1138.56
																										206.708	92.8101	140.049	292.858	1755.18	1139.43
																										206.817	92.9055	140.049	293.372	1756.74	1140.3
																										206.927	93.0013	140.049	293.888	1758.31	1141.18
																										207.037	93.0977	140.049	294.407	1759.87	1142.05
																										207.147	93.1943	140.049	294.927	1761.43	1142.92
																										207.257	93.2911	140.049	295.449	1763	1143.79
																										207.367	93.3881	140.049	295.973	1764.57	1144.67
																										207.477	93.4853	140.049	296.498	1766.14	1145.54
																										207.587	93.5826	140.049	297.023	1767.7	1146.41
																										207.697	93.6801	140.049	297.548	1769.26	1147.29
																										207.807	93.7777	140.049	298.07	1770.81	1148.16
																										207.917	93.8753	140.049	298.591	1772.34	1149.04
																										208.027	93.9731	140.049	299.107	1773.86	1149.91
																										208.137	94.0712	140.049	299.621	1775.37	1150.78
																										208.247	94.1695	140.049	300.13	1776.87	1151.66
																										208.357	94.2678	140.049	300.636	1778.35	1152.53
																										208.467	94.3664	140.049	301.141	1779.83	1153.41
																										208.577	94.4649	140.049	301.645	1781.31	1154.28
																										208.687	94.5637	140.049	302.147	1782.78	1155.16
																										208.797	94.6627	140.049	302.647	1784.25	1156.03
																										208.908	94.7619	140.049	303.147	1785.71	1156.91
																										209.018	94.8612	140.049	303.646	1787.17	1157.79
																										209.128	94.9607	140.049	304.145	1788.64	1158.66
																										209.238	95.0603	140.049	304.643	1790.1	1159.54
																										209.348	95.16	140.049	305.14	1791.56	1160.42
																										209.458	95.2599	140.05	305.636	1793.03	1161.29
																										209.568	95.36	140.05	306.13	1794.49	1162.17
																										209.678	95.4602	140.05	306.624	1795.95	1163.05
																										209.788	95.5607	140.051	307.116	1797.41	1163.92
																										209.898	95.6614	140.052	307.608	1798.87	1164.8
																										210.008	95.7622	140.053	308.099	1800.33	1165.68
																										210.118	95.8634	140.055	308.589	1801.79	1166.55
																										210.228	95.9646	140.056	309.079	1803.26	1167.43
																										210.338	96.0659	140.059	309.568	1804.72	1168.31
																										210.449	96.1674	140.061	310.056	1806.18	1169.18
																										210.559	96.2688	140.065	310.545	1807.65	1170.06
																										210.669	96.3704	140.068	311.034	1809.12	1170.94
																										210.779	96.4721	140.073	311.522	1810.59	1171.81
																										210.889	96.5737	140.078	312.01	1812.06	1172.69
																										211	96.6757	140.083	312.498	1813.53	1173.57
																										211.11	96.7777	140.09	312.985	1815	1174.45
																										211.221	96.8798	140.096	313.471	1816.47	1175.33
																										211.332	96.9821	140.104	313.957	1817.94	1176.2
																										211.443	97.0845	140.112	314.442	1819.41	1177.08
																										211.553	97.1868	140.121	314.928	1820.89	1177.96
																										211.664	97.2893	140.131	315.413	1822.37	1178.84
																										211.775	97.392	140.142	315.898	1823.85	1179.72
																										211.886	97.4948	140.153	316.382	1825.33	1180.6
																										211.997	97.5977	140.165	316.865	1826.81	1181.48
																										212.108	97.7008	140.178	317.348	1828.29	1182.36
																										212.219	97.8041	140.191	317.83	1829.77	1183.24
																										212.33	97.9074	140.205	318.311	1831.25	1184.12
																										212.442	98.0108	140.22	318.791	1832.73	1185
																										212.553	98.1144	140.236	319.271	1834.21	1185.88
																										212.664	98.2181	140.252	319.749	1835.69	1186.76
																										212.776	98.3219	140.269	320.225	1837.16	1187.64
																										212.887	98.4261	140.286	320.7	1838.63	1188.52
																										212.999	98.5303	140.304	321.174	1840.09	1189.4
																										213.111	98.6347	140.323	321.646	1841.55	1190.28
																										213.222	98.7395	140.342	322.117	1843	1191.16
																										213.334	98.8444	140.363	322.587	1844.46	1192.04
																										213.446	98.9493	140.383	323.057	1845.91	1192.92
																										213.558	99.0546	140.405	323.526	1847.35	1193.81
																										213.669	99.16	140.427	323.994	1848.8	1194.69
																										213.781	99.2656	140.449	324.462	1850.24	1195.57
																										213.893	99.3712	140.472	324.93	1851.68	1196.44
																										214.005	99.4768	140.495	325.398	1853.12	1197.32
																										214.117	99.5826	140.519	325.865	1854.56	1198.2
																										214.229	99.6884	140.544	326.332	1856	1199.08
																										214.342	99.7944	140.569	326.799	1857.44	1199.96
																										214.454	99.9004	140.595	327.265	1858.87	1200.84
																										214.566	100.007	140.622	327.731	1860.3	1201.71
																										214.678	100.113	140.648	328.195	1861.73	1202.59
																										214.79	100.219	140.676	328.659	1863.15	1203.47
																										214.902	100.325	140.704	329.123	1864.58	1204.35
																										215.014	100.432	140.733	329.586	1866	1205.22
																										215.126	100.538	140.762	330.048	1867.42	1206.1
																										215.239	100.645	140.792	330.509	1868.83	1206.98
																										215.351	100.752	140.823	330.97	1870.25	1207.85
																										215.463	100.859	140.854	331.43	1871.66	1208.73
																										215.576	100.966	140.885	331.889	1873.07	1209.61
																										215.688	101.074	140.917	332.348	1874.47	1210.48
																										215.801	101.181	140.95	332.807	1875.88	1211.36
																										215.913	101.289	140.983	333.265	1877.28	1212.23
																										216.026	101.397	141.017	333.722	1878.68	1213.11
																										216.138	101.506	141.051	334.179	1880.08	1213.98
																										216.25	101.614	141.085	334.636	1881.48	1214.85
																										216.363	101.723	141.121	335.091	1882.88	1215.73
																										216.475	101.832	141.156	335.546	1884.28	1216.6
																										216.587	101.941	141.193	336.001	1885.67	1217.47
																										216.699	102.05	141.229	336.455	1887.06	1218.34
																										216.812	102.16	141.267	336.908	1888.45	1219.21
																										216.924	102.269	141.304	337.361	1889.84	1220.08
																										217.037	102.379	141.343	337.814	1891.23	1220.95
																										217.149	102.489	141.382	338.266	1892.62	1221.82
																										217.261	102.599	141.421	338.718	1894.01	1222.69
																										217.374	102.709	141.46	339.169	1895.39	1223.55
																										217.486	102.819	141.501	339.62	1896.77	1224.42
																										217.599	102.93	141.541	340.072	1898.16	1225.29
																										217.711	103.04	141.582	340.524	1899.55	1226.16
																										217.824	103.15	141.624	340.974	1900.93	1227.02
																										217.936	103.261	141.666	341.426	1902.32	1227.89
																										218.048	103.372	141.708	341.879	1903.71	1228.76
																										218.161	103.483	141.751	342.332	1905.09	1229.62
																										218.273	103.593	141.795	342.785	1906.48	1230.48
																										218.386	103.704	141.838	343.239	1907.87	1231.35
																										218.498	103.815	141.883	343.692	1909.26	1232.21
																										218.61	103.926	141.928	344.145	1910.65	1233.06
																										218.723	104.037	141.972	344.597	1912.04	1233.92
																										218.835	104.148	142.018	345.049	1913.42	1234.78
																										218.947	104.259	142.063	345.499	1914.8	1235.63
																										219.059	104.371	142.109	345.949	1916.18	1236.49
																										219.17	104.482	142.154	346.398	1917.56	1237.34
																										219.282	104.593	142.201	346.846	1918.94	1238.19
																										219.394	104.704	142.247	347.293	1920.32	1239.04
																										219.505	104.815	142.294	347.74	1921.7	1239.89
																										219.617	104.926	142.34	348.185	1923.07	1240.74
																										219.728	105.037	142.387	348.629	1924.44	1241.58
																										219.839	105.149	142.435	349.072	1925.82	1242.43
																										219.951	105.26	142.482	349.514	1927.19	1243.27
																										220.062	105.372	142.529	349.954	1928.55	1244.11
																										220.173	105.484	142.577	350.394	1929.92	1244.95
																										220.284	105.596	142.625	350.832	1931.28	1245.79
																										220.395	105.708	142.674	351.268	1932.65	1246.63
																										220.506	105.82	142.723	351.704	1934.01	1247.47
																										220.617	105.932	142.772	352.138	1935.36	1248.31
																										220.728	106.044	142.821	352.571	1936.72	1249.15
																										220.839	106.156	142.871	353.003	1938.07	1249.99
																										220.95	106.268	142.921	353.433	1939.42	1250.82
																										221.061	106.38	142.971	353.862	1940.77	1251.66
																										221.173	106.492	143.021	354.289	1942.11	1252.5
																										221.284	106.604	143.072	354.715	1943.46	1253.33
																										221.395	106.715	143.123	355.14	1944.8	1254.17
																										221.506	106.826	143.175	355.564	1946.14	1255
																										221.618	106.937	143.227	355.987	1947.48	1255.83
																										221.729	107.048	143.279	356.408	1948.82	1256.67
																										221.84	107.158	143.332	356.828	1950.16	1257.5
																										221.952	107.268	143.385	357.248	1951.49	1258.33
																										222.063	107.378	143.438	357.665	1952.83	1259.16
																										222.174	107.488	143.491	358.082	1954.16	1259.99
																										222.285	107.598	143.544	358.497	1955.49	1260.81
																										222.397	107.708	143.598	358.911	1956.82	1261.64
																										222.508	107.818	143.652	359.323	1958.15	1262.47
																										222.619	107.927	143.706	359.734	1959.47	1263.29
																										222.731	108.038	143.76	360.143	1960.8	1264.12
																										222.842	108.148	143.814	360.55	1962.12	1264.94
																										222.953	108.258	143.868	360.956	1963.43	1265.76
																										223.065	108.369	143.922	361.359	1964.75	1266.58
																										223.176	108.479	143.976	361.761	1966.06	1267.4
																										223.288	108.59	144.03	362.161	1967.36	1268.22
																										223.399	108.7	144.084	362.559	1968.67	1269.04
																										223.511	108.811	144.138	362.956	1969.97	1269.86
																										223.622	108.921	144.192	363.351	1971.27	1270.68
																										223.733	109.031	144.246	363.744	1972.56	1271.49
																										223.844	109.141	144.3	364.137	1973.86	1272.3
																										223.956	109.251	144.354	364.527	1975.15	1273.12
																										224.067	109.361	144.409	364.916	1976.44	1273.93
																										224.178	109.471	144.463	365.304	1977.73	1274.74
																										224.29	109.58	144.517	365.691	1979.01	1275.55
																										224.401	109.689	144.571	366.076	1980.29	1276.36
																										224.513	109.799	144.625	366.46	1981.57	1277.17
																										224.625	109.908	144.68	366.843	1982.84	1277.98
																										224.737	110.016	144.734	367.225	1984.12	1278.79
																										224.848	110.125	144.789	367.608	1985.4	1279.59
																										224.96	110.234	144.844	367.989	1986.67	1280.4
																										225.072	110.342	144.899	368.371	1987.95	1281.2
																										225.183	110.45	144.954	368.751	1989.23	1282.01
																										225.295	110.557	145.009	369.131	1990.5	1282.81
																										225.407	110.665	145.064	369.51	1991.77	1283.61
[truncated: 2,074 more rows]

## Sheet: Supplementary Fig. 5
Supplementary Fig. 5a									Supplementary Fig. 5b													Supplementary Fig. 5c
[truncated: 1,001 more rows]

[truncated: 6 more sheets: Supplementary Fig. 6, Supplementary Fig. 7, Supplementary Fig. 8, Supplementary Fig. 10, Supplementary Fig. 11, Supplementary Fig. 13]
